# Supplementary material for: Use of routinely collected blood donation data for expanded HIV and Syphilis surveillance in Blantyre district, Malawi
Source: PLoS One. 2024 Aug 26;19(8):e0300647. doi: 10.1371/journal.pone.0300647 (PMC11346923; doi:10.1371/journal.pone.0300647)
Supplement: S1 File — (CSV) [file pone.0300647.s001.csv]

pid	Year_don	SEX	Agegrp	MARITAL_STATUS	OCCUPATION	DISTRICT	HIV	SYPHILIS	time	time_syph
bas0	2021	M	36-45+yrs	MARRIED	OTHER	BLANTYRE	0	0	5.7	5.7
bas0	2021	M	36-45+yrs	MARRIED	OTHER	BLANTYRE	0	0	5.7	5.7
bas1	2021	M	46+yrs	MARRIED	OTHER	BLANTYRE	0	0	6.1	6.1
bas1	2021	M	46+yrs	MARRIED	OTHER	BLANTYRE	0	0	6.1	6.1
bas2	2021	M	36-45+yrs	SINGLE	STUDENT	BLANTYRE	0	0	5.1	5.1
bas2	2021	M	36-45+yrs	SINGLE	STUDENT	BLANTYRE	0	0	5.1	5.1
bas3	2021	M	36-45+yrs	MARRIED	OTHER	BLANTYRE	0	0	6.2	6.2
bas3	2021	M	36-45+yrs	MARRIED	OTHER	BLANTYRE	0	0	6.2	6.2
bas4	2020	M	36-45+yrs	MARRIED	STUDENT	BLANTYRE	0	0	2.9	2.9
bas4	2020	M	36-45+yrs	MARRIED	STUDENT	BLANTYRE	0	0	2.9	2.9
bas5	2021	M	36-45+yrs	MARRIED	OTHER	BLANTYRE	0	0	1.5	1.5
bas5	2021	M	36-45+yrs	MARRIED	OTHER	BLANTYRE	0	0	1.5	1.5
bas6	2018	M	46+yrs	MARRIED	OTHER	BLANTYRE	0	1	3.8	3.8
bas6	2018	M	46+yrs	MARRIED	OTHER	BLANTYRE	0	1	3.8	3.8
bas7	2021	M	36-45+yrs	MARRIED	OTHER	BLANTYRE	0	0	6.6	6.6
bas7	2021	M	36-45+yrs	MARRIED	OTHER	BLANTYRE	0	0	6.6	6.6
bas8	2020	M	26-35yrs	MARRIED	OTHER	BLANTYRE	0	0	4.8	4.8
bas8	2020	M	26-35yrs	MARRIED	OTHER	BLANTYRE	0	0	4.8	4.8
bas9	2021	M	46+yrs	MARRIED	OTHER	BLANTYRE	0	0	6.4	6.4
bas9	2021	M	46+yrs	MARRIED	OTHER	BLANTYRE	0	0	6.4	6.4
bas10	2020	M	46+yrs	MARRIED	OTHER	BLANTYRE	0	1	2.9	2.9
bas10	2020	M	46+yrs	MARRIED	OTHER	BLANTYRE	0	1	2.9	2.9
bas11	2020	F	26-35yrs	MARRIED	STUDENT	BLANTYRE	0	0	4.4	4.4
bas11	2020	F	26-35yrs	MARRIED	STUDENT	BLANTYRE	0	0	4.4	4.4
bas12	2018	M	36-45+yrs	MARRIED	OTHER	BLANTYRE	0	0	3.1	3.1
bas12	2018	M	36-45+yrs	MARRIED	OTHER	BLANTYRE	0	0	3.1	3.1
bas13	2021	M	36-45+yrs	MARRIED	OTHER	BLANTYRE	0	0	0.9	0.9
bas13	2021	M	36-45+yrs	MARRIED	OTHER	BLANTYRE	0	0	0.9	0.9
bas14	2020	M	36-45+yrs	SINGLE	OTHER	BLANTYRE	1	0	5.8	6.2
bas14	2020	M	36-45+yrs	SINGLE	OTHER	BLANTYRE	1	0	5.8	6.2
bas15	2020	M	36-45+yrs	MARRIED	OTHER	BLANTYRE	0	1	4.5	4.5
bas15	2020	M	36-45+yrs	MARRIED	OTHER	BLANTYRE	0	1	4.5	4.5
bas16	2021	F	46+yrs	MARRIED	OTHER	BLANTYRE	0	0	2.7	2.7
bas16	2021	F	46+yrs	MARRIED	OTHER	BLANTYRE	0	0	2.7	2.7
bas17	2017	M	36-45+yrs	MARRIED	OTHER	BLANTYRE	0	0	2.5	2.5
bas17	2017	M	36-45+yrs	MARRIED	OTHER	BLANTYRE	0	0	2.5	2.5
bas18	2017	M	26-35yrs	SINGLE	OTHER	BLANTYRE	1	0	2.3	2.3
bas18	2017	M	26-35yrs	SINGLE	OTHER	BLANTYRE	1	0	2.3	2.3
bas19	2019	M	36-45+yrs	MARRIED	OTHER	BLANTYRE	0	0	3.9	3.9
bas19	2019	M	36-45+yrs	MARRIED	OTHER	BLANTYRE	0	0	3.9	3.9
bas20	2019	M	46+yrs	DIVORCED	OTHER	BLANTYRE	0	0	2.3	2.3
bas20	2019	M	46+yrs	DIVORCED	OTHER	BLANTYRE	0	0	2.3	2.3
bas21	2018	M	46+yrs	MARRIED	OTHER	BLANTYRE	0	0	3	3
bas21	2018	M	46+yrs	MARRIED	OTHER	BLANTYRE	0	0	3	3
bas22	2021	M	46+yrs	SINGLE	STUDENT	BLANTYRE	0	0	5	5
bas22	2021	M	46+yrs	SINGLE	STUDENT	BLANTYRE	0	0	5	5
bas23	2021	M	46+yrs	MARRIED	OTHER	BLANTYRE	0	0	5.9	5.9
bas23	2021	M	46+yrs	MARRIED	OTHER	BLANTYRE	0	0	5.9	5.9
bas24	2021	M	36-45+yrs	SINGLE	OTHER	BLANTYRE	0	0	2.2	2.2
bas24	2021	M	36-45+yrs	SINGLE	OTHER	BLANTYRE	0	0	2.2	2.2
bas25	2021	M	26-35yrs	SINGLE	OTHER	BLANTYRE	0	0	4.3	4.3
bas25	2021	M	26-35yrs	SINGLE	OTHER	BLANTYRE	0	0	4.3	4.3
bas26	2021	M	36-45+yrs	SINGLE	OTHER	BLANTYRE	0	0	6.5	6.5
bas26	2021	M	36-45+yrs	SINGLE	OTHER	BLANTYRE	0	0	6.5	6.5
bas27	2021	M	26-35yrs	SINGLE	OTHER	BLANTYRE	0	0	6	6
bas27	2021	M	26-35yrs	SINGLE	OTHER	BLANTYRE	0	0	6	6
bas28	2021	M	36-45+yrs	MARRIED	OTHER	BLANTYRE	0	0	5.1	5.1
bas28	2021	M	36-45+yrs	MARRIED	OTHER	BLANTYRE	0	0	5.1	5.1
bas29	2016	M	26-35yrs	SINGLE	STUDENT	BLANTYRE	0	0	0.6	0.6
bas29	2016	M	26-35yrs	SINGLE	STUDENT	BLANTYRE	0	0	0.6	0.6
bas30	2021	M	36-45+yrs	MARRIED	OTHER	BLANTYRE	0	0	6.2	6.2
bas30	2021	M	36-45+yrs	MARRIED	OTHER	BLANTYRE	0	0	6.2	6.2
bas31	2020	M	36-45+yrs	MARRIED	OTHER	BLANTYRE	0	0	0.8	0.8
bas31	2020	M	36-45+yrs	MARRIED	OTHER	BLANTYRE	0	0	0.8	0.8
bas32	2019	M	46+yrs	MARRIED	OTHER	BLANTYRE	0	0	4.3	4.3
bas32	2019	M	46+yrs	MARRIED	OTHER	BLANTYRE	0	0	4.3	4.3
bas33	2019	M	26-35yrs	SINGLE	OTHER	BLANTYRE	0	0	2.1	2.1
bas33	2019	M	26-35yrs	SINGLE	OTHER	BLANTYRE	0	0	2.1	2.1
bas34	2021	M	36-45+yrs	SINGLE	OTHER	BLANTYRE	0	0	6	6
bas34	2021	M	36-45+yrs	SINGLE	OTHER	BLANTYRE	0	0	6	6
bas35	2017	M	26-35yrs	SINGLE	OTHER	BLANTYRE	0	0	2.2	2.2
bas35	2017	M	26-35yrs	SINGLE	OTHER	BLANTYRE	0	0	2.2	2.2
bas36	2021	M	36-45+yrs	SINGLE	STUDENT	BLANTYRE	0	0	4.1	4.1
bas36	2021	M	36-45+yrs	SINGLE	STUDENT	BLANTYRE	0	0	4.1	4.1
bas37	2021	M	26-35yrs	SINGLE	STUDENT	BLANTYRE	0	0	3.1	3.1
bas37	2021	M	26-35yrs	SINGLE	STUDENT	BLANTYRE	0	0	3.1	3.1
bas38	2020	M	36-45+yrs	SINGLE	OTHER	BLANTYRE	0	0	5.2	5.2
bas38	2020	M	36-45+yrs	SINGLE	OTHER	BLANTYRE	0	0	5.2	5.2
bas39	2021	M	26-35yrs	SINGLE	OTHER	BLANTYRE	0	0	6.5	6.5
bas39	2021	M	26-35yrs	SINGLE	OTHER	BLANTYRE	0	0	6.5	6.5
bas40	2021	M	36-45+yrs	MARRIED	OTHER	BLANTYRE	0	0	6.7	6.7
bas40	2021	M	36-45+yrs	MARRIED	OTHER	BLANTYRE	0	0	6.7	6.7
bas41	2020	M	36-45+yrs	MARRIED	OTHER	BLANTYRE	0	0	5.5	5.5
bas41	2020	M	36-45+yrs	MARRIED	OTHER	BLANTYRE	0	0	5.5	5.5
bas42	2017	M	36-45+yrs	SINGLE	STUDENT	BLANTYRE	0	0	1.9	1.9
bas42	2017	M	36-45+yrs	SINGLE	STUDENT	BLANTYRE	0	0	1.9	1.9
bas43	2017	M	36-45+yrs	MARRIED	OTHER	BLANTYRE	0	0	0.7	0.7
bas43	2017	M	36-45+yrs	MARRIED	OTHER	BLANTYRE	0	0	0.7	0.7
bas44	2021	M	36-45+yrs	SINGLE	OTHER	BLANTYRE	0	0	6.4	6.4
bas44	2021	M	36-45+yrs	SINGLE	OTHER	BLANTYRE	0	0	6.4	6.4
bas45	2021	M	46+yrs	MARRIED	OTHER	BLANTYRE	0	0	6.2	6.2
bas45	2021	M	46+yrs	MARRIED	OTHER	BLANTYRE	0	0	6.2	6.2
bas46	2018	M	46+yrs	MARRIED	OTHER	BLANTYRE	0	0	3.1	3.1
bas46	2018	M	46+yrs	MARRIED	OTHER	BLANTYRE	0	0	3.1	3.1
bas47	2019	F	36-45+yrs	MARRIED	OTHER	BLANTYRE	0	0	3.6	3.6
bas47	2019	F	36-45+yrs	MARRIED	OTHER	BLANTYRE	0	0	3.6	3.6
bas48	2020	M	36-45+yrs	MARRIED	OTHER	BLANTYRE	0	0	5.5	5.5
bas48	2020	M	36-45+yrs	MARRIED	OTHER	BLANTYRE	0	0	5.5	5.5
bas49	2021	M	26-35yrs	SINGLE	STUDENT	BLANTYRE	0	0	2	2
bas49	2021	M	26-35yrs	SINGLE	STUDENT	BLANTYRE	0	0	2	2
bas50	2017	M	36-45+yrs	MARRIED	OTHER	BLANTYRE	0	0	1	1
bas50	2017	M	36-45+yrs	MARRIED	OTHER	BLANTYRE	0	0	1	1
bas51	2018	M	26-35yrs	SINGLE	OTHER	BLANTYRE	0	0	2.1	2.1
bas51	2018	M	26-35yrs	SINGLE	OTHER	BLANTYRE	0	0	2.1	2.1
bas52	2017	M	46+yrs	MARRIED	OTHER	BLANTYRE	0	1	2.7	2.7
bas52	2017	M	46+yrs	MARRIED	OTHER	BLANTYRE	0	1	2.7	2.7
bas53	2021	M	46+yrs	MARRIED	OTHER	BLANTYRE	0	0	6.6	6.6
bas53	2021	M	46+yrs	MARRIED	OTHER	BLANTYRE	0	0	6.6	6.6
bas54	2020	M	46+yrs	MARRIED	OTHER	BLANTYRE	0	0	5.6	5.6
bas54	2020	M	46+yrs	MARRIED	OTHER	BLANTYRE	0	0	5.6	5.6
bas55	2019	M	46+yrs	MARRIED	OTHER	BLANTYRE	0	0	4.4	4.4
bas55	2019	M	46+yrs	MARRIED	OTHER	BLANTYRE	0	0	4.4	4.4
bas56	2019	M	46+yrs	MARRIED	OTHER	BLANTYRE	0	0	4	4
bas56	2019	M	46+yrs	MARRIED	OTHER	BLANTYRE	0	0	4	4
bas57	2021	M	46+yrs	MARRIED	OTHER	BLANTYRE	0	0	6.6	6.6
bas57	2021	M	46+yrs	MARRIED	OTHER	BLANTYRE	0	0	6.6	6.6
bas58	2017	M	26-35yrs	SINGLE	OTHER	BLANTYRE	0	0	1.9	1.9
bas58	2017	M	26-35yrs	SINGLE	OTHER	BLANTYRE	0	0	1.9	1.9
bas59	2021	M	46+yrs	MARRIED	OTHER	BLANTYRE	0	0	1.3	1.3
bas59	2021	M	46+yrs	MARRIED	OTHER	BLANTYRE	0	0	1.3	1.3
bas60	2019	M	36-45+yrs	SINGLE	OTHER	BLANTYRE	0	0	4	4
bas60	2019	M	36-45+yrs	SINGLE	OTHER	BLANTYRE	0	0	4	4
bas61	2021	M	36-45+yrs	MARRIED	OTHER	BLANTYRE	0	0	5.4	5.4
bas61	2021	M	36-45+yrs	MARRIED	OTHER	BLANTYRE	0	0	5.4	5.4
bas62	2021	M	46+yrs	MARRIED	OTHER	BLANTYRE	0	0	6.1	6.1
bas62	2021	M	46+yrs	MARRIED	OTHER	BLANTYRE	0	0	6.1	6.1
bas63	2021	M	46+yrs	MARRIED	OTHER	BLANTYRE	0	0	2.2	2.2
bas63	2021	M	46+yrs	MARRIED	OTHER	BLANTYRE	0	0	2.2	2.2
bas64	2018	M	26-35yrs	SINGLE	OTHER	BLANTYRE	0	1	3	3
bas64	2018	M	26-35yrs	SINGLE	OTHER	BLANTYRE	0	1	3	3
bas65	2020	M	46+yrs	MARRIED	OTHER	BLANTYRE	0	0	5.6	5.6
bas65	2020	M	46+yrs	MARRIED	OTHER	BLANTYRE	0	0	5.6	5.6
bas66	2017	M	26-35yrs	SINGLE	STUDENT	BLANTYRE	0	0	1.3	1.3
bas66	2017	M	26-35yrs	SINGLE	STUDENT	BLANTYRE	0	0	1.3	1.3
bas67	2021	M	26-35yrs	SINGLE	OTHER	BLANTYRE	0	0	5.8	5.8
bas67	2021	M	26-35yrs	SINGLE	OTHER	BLANTYRE	0	0	5.8	5.8
bas68	2020	M	36-45+yrs	SINGLE	OTHER	BLANTYRE	0	0	5.7	5.7
bas68	2020	M	36-45+yrs	SINGLE	OTHER	BLANTYRE	0	0	5.7	5.7
bas69	2019	M	46+yrs	MARRIED	OTHER	BLANTYRE	0	0	0.3	0.3
bas69	2019	M	46+yrs	MARRIED	OTHER	BLANTYRE	0	0	0.3	0.3
bas70	2021	F	26-35yrs	SINGLE	STUDENT	BLANTYRE	0	0	1.1	1.1
bas70	2021	F	26-35yrs	SINGLE	STUDENT	BLANTYRE	0	0	1.1	1.1
bas71	2017	M	36-45+yrs	SINGLE	OTHER	BLANTYRE	0	0	2.2	2.2
bas71	2017	M	36-45+yrs	SINGLE	OTHER	BLANTYRE	0	0	2.2	2.2
bas72	2017	M	36-45+yrs	SINGLE	OTHER	BLANTYRE	0	0	2.2	2.2
bas72	2017	M	36-45+yrs	SINGLE	OTHER	BLANTYRE	0	0	2.2	2.2
bas73	2021	M	46+yrs	MARRIED	OTHER	BLANTYRE	0	0	6.3	6.3
bas73	2021	M	46+yrs	MARRIED	OTHER	BLANTYRE	0	0	6.3	6.3
bas74	2020	F	46+yrs	SINGLE	STUDENT	BLANTYRE	0	0	0.8	0.8
bas74	2020	F	46+yrs	SINGLE	STUDENT	BLANTYRE	0	0	0.8	0.8
bas75	2021	M	46+yrs	MARRIED	OTHER	BLANTYRE	0	0	6.4	6.4
bas75	2021	M	46+yrs	MARRIED	OTHER	BLANTYRE	0	0	6.4	6.4
bas76	2021	M	36-45+yrs	SINGLE	OTHER	BLANTYRE	0	0	5.5	5.5
bas76	2021	M	36-45+yrs	SINGLE	OTHER	BLANTYRE	0	0	5.5	5.5
bas77	2021	M	26-35yrs	MARRIED	OTHER	BLANTYRE	0	0	6.5	6.5
bas77	2021	M	26-35yrs	MARRIED	OTHER	BLANTYRE	0	0	6.5	6.5
bas78	2021	M	26-35yrs	SINGLE	STUDENT	BLANTYRE	0	0	5.5	5.5
bas78	2021	M	26-35yrs	SINGLE	STUDENT	BLANTYRE	0	0	5.5	5.5
bas79	2020	M	36-45+yrs	MARRIED	OTHER	BLANTYRE	0	0	4.6	4.6
bas79	2020	M	36-45+yrs	MARRIED	OTHER	BLANTYRE	0	0	4.6	4.6
bas80	2021	M	36-45+yrs	MARRIED	OTHER	BLANTYRE	0	0	6.2	6.2
bas80	2021	M	36-45+yrs	MARRIED	OTHER	BLANTYRE	0	0	6.2	6.2
bas81	2020	M	46+yrs	MARRIED	OTHER	BLANTYRE	0	0	0.7	0.7
bas81	2020	M	46+yrs	MARRIED	OTHER	BLANTYRE	0	0	0.7	0.7
bas82	2021	F	46+yrs	DIVORCED	OTHER	BLANTYRE	0	0	6	6
bas82	2021	F	46+yrs	DIVORCED	OTHER	BLANTYRE	0	0	6	6
bas83	2020	M	26-35yrs	MARRIED	OTHER	BLANTYRE	0	0	5.4	5.4
bas83	2020	M	26-35yrs	MARRIED	OTHER	BLANTYRE	0	0	5.4	5.4
bas84	2021	F	46+yrs	MARRIED	OTHER	BLANTYRE	0	0	4.8	4.8
bas84	2021	F	46+yrs	MARRIED	OTHER	BLANTYRE	0	0	4.8	4.8
bas85	2020	M	36-45+yrs	MARRIED	OTHER	BLANTYRE	0	0	5	5
bas85	2020	M	36-45+yrs	MARRIED	OTHER	BLANTYRE	0	0	5	5
bas86	2021	M	46+yrs	MARRIED	OTHER	BLANTYRE	0	0	6.5	6.5
bas86	2021	M	46+yrs	MARRIED	OTHER	BLANTYRE	0	0	6.5	6.5
bas87	2020	M	46+yrs	MARRIED	OTHER	BLANTYRE	0	0	4	4
bas87	2020	M	46+yrs	MARRIED	OTHER	BLANTYRE	0	0	4	4
bas88	2018	M	36-45+yrs	MARRIED	OTHER	BLANTYRE	0	0	3	3
bas88	2018	M	36-45+yrs	MARRIED	OTHER	BLANTYRE	0	0	3	3
bas89	2018	M	26-35yrs	SINGLE	STUDENT	BLANTYRE	0	0	3.2	3.2
bas89	2018	M	26-35yrs	SINGLE	STUDENT	BLANTYRE	0	0	3.2	3.2
bas90	2021	M	26-35yrs	MARRIED	OTHER	BLANTYRE	0	0	5.1	5.1
bas90	2021	M	26-35yrs	MARRIED	OTHER	BLANTYRE	0	0	5.1	5.1
bas91	2021	M	36-45+yrs	MARRIED	OTHER	BLANTYRE	0	0	4	4
bas91	2021	M	36-45+yrs	MARRIED	OTHER	BLANTYRE	0	0	4	4
bas92	2020	M	36-45+yrs	SINGLE	OTHER	BLANTYRE	0	0	5.1	5.1
bas92	2020	M	36-45+yrs	SINGLE	OTHER	BLANTYRE	0	0	5.1	5.1
bas93	2021	M	26-35yrs	SINGLE	OTHER	BLANTYRE	0	0	6.4	6.4
bas93	2021	M	26-35yrs	SINGLE	OTHER	BLANTYRE	0	0	6.4	6.4
bas94	2021	M	36-45+yrs	SINGLE	OTHER	BLANTYRE	0	0	5.4	5.4
bas94	2021	M	36-45+yrs	SINGLE	OTHER	BLANTYRE	0	0	5.4	5.4
bas95	2017	M	36-45+yrs	MARRIED	OTHER	BLANTYRE	0	0	2.1	2.1
bas95	2017	M	36-45+yrs	MARRIED	OTHER	BLANTYRE	0	0	2.1	2.1
bas96	2020	M	26-35yrs	SINGLE	STUDENT	BLANTYRE	0	0	4.7	4.7
bas96	2020	M	26-35yrs	SINGLE	STUDENT	BLANTYRE	0	0	4.7	4.7
bas97	2021	M	46+yrs	MARRIED	OTHER	BLANTYRE	0	0	2.2	2.2
bas97	2021	M	46+yrs	MARRIED	OTHER	BLANTYRE	0	0	2.2	2.2
bas98	2019	M	26-35yrs	SINGLE	OTHER	BLANTYRE	0	0	4.2	4.2
bas98	2019	M	26-35yrs	SINGLE	OTHER	BLANTYRE	0	0	4.2	4.2
bas99	2021	M	26-35yrs	SINGLE	OTHER	BLANTYRE	0	0	6.4	6.4
bas99	2021	M	26-35yrs	SINGLE	OTHER	BLANTYRE	0	0	6.4	6.4
bas100	2018	M	26-35yrs	SINGLE	STUDENT	BLANTYRE	0	0	1	1
bas100	2018	M	26-35yrs	SINGLE	STUDENT	BLANTYRE	0	0	1	1
bas101	2019	F	36-45+yrs	SINGLE	OTHER	BLANTYRE	0	0	4.2	4.2
bas101	2019	F	36-45+yrs	SINGLE	OTHER	BLANTYRE	0	0	4.2	4.2
bas102	2021	M	46+yrs	MARRIED	OTHER	BLANTYRE	0	0	1.1	1.1
bas102	2021	M	46+yrs	MARRIED	OTHER	BLANTYRE	0	0	1.1	1.1
bas103	2020	M	26-35yrs	SINGLE	OTHER	BLANTYRE	0	1	5.3	5.3
bas103	2020	M	26-35yrs	SINGLE	OTHER	BLANTYRE	0	1	5.3	5.3
bas104	2019	M	36-45+yrs	SINGLE	OTHER	BLANTYRE	0	0	3.9	3.9
bas104	2019	M	36-45+yrs	SINGLE	OTHER	BLANTYRE	0	0	3.9	3.9
bas105	2020	M	26-35yrs	SINGLE	OTHER	BLANTYRE	0	0	5.7	5.7
bas105	2020	M	26-35yrs	SINGLE	OTHER	BLANTYRE	0	0	5.7	5.7
bas106	2019	M	26-35yrs	SINGLE	OTHER	BLANTYRE	0	1	4.3	0.2
bas106	2019	M	26-35yrs	SINGLE	OTHER	BLANTYRE	0	1	4.3	0.2
bas107	2020	M	46+yrs	MARRIED	OTHER	BLANTYRE	0	0	1.7	1.7
bas107	2020	M	46+yrs	MARRIED	OTHER	BLANTYRE	0	0	1.7	1.7
bas108	2021	M	36-45+yrs	SINGLE	OTHER	BLANTYRE	0	0	5.2	5.2
bas108	2021	M	36-45+yrs	SINGLE	OTHER	BLANTYRE	0	0	5.2	5.2
bas109	2019	M	26-35yrs	SINGLE	OTHER	BLANTYRE	0	1	4	4
bas109	2019	M	26-35yrs	SINGLE	OTHER	BLANTYRE	0	1	4	4
bas110	2020	M	26-35yrs	SINGLE	STUDENT	BLANTYRE	0	0	5.4	5.4
bas110	2020	M	26-35yrs	SINGLE	STUDENT	BLANTYRE	0	0	5.4	5.4
bas111	2021	M	36-45+yrs	SINGLE	OTHER	BLANTYRE	0	0	6.3	6.3
bas111	2021	M	36-45+yrs	SINGLE	OTHER	BLANTYRE	0	0	6.3	6.3
bas112	2020	M	36-45+yrs	SINGLE	OTHER	BLANTYRE	0	0	4.4	4.4
bas112	2020	M	36-45+yrs	SINGLE	OTHER	BLANTYRE	0	0	4.4	4.4
bas113	2021	M	36-45+yrs	MARRIED	OTHER	BLANTYRE	0	0	6.2	6.2
bas113	2021	M	36-45+yrs	MARRIED	OTHER	BLANTYRE	0	0	6.2	6.2
bas114	2017	M	26-35yrs	SINGLE	STUDENT	BLANTYRE	0	0	2.2	2.2
bas114	2017	M	26-35yrs	SINGLE	STUDENT	BLANTYRE	0	0	2.2	2.2
bas115	2017	M	46+yrs	MARRIED	OTHER	BLANTYRE	0	0	2.1	2.1
bas115	2017	M	46+yrs	MARRIED	OTHER	BLANTYRE	0	0	2.1	2.1
bas116	2021	M	36-45+yrs	SINGLE	OTHER	BLANTYRE	0	0	6.6	6.6
bas116	2021	M	36-45+yrs	SINGLE	OTHER	BLANTYRE	0	0	6.6	6.6
bas117	2018	M	26-35yrs	SINGLE	STUDENT	BLANTYRE	0	0	3.2	3.2
bas117	2018	M	26-35yrs	SINGLE	STUDENT	BLANTYRE	0	0	3.2	3.2
bas118	2019	M	26-35yrs	MARRIED	OTHER	BLANTYRE	0	1	4.4	4.4
bas118	2019	M	26-35yrs	MARRIED	OTHER	BLANTYRE	0	1	4.4	4.4
bas119	2021	M	26-35yrs	MARRIED	OTHER	BLANTYRE	0	0	6.2	6.2
bas119	2021	M	26-35yrs	MARRIED	OTHER	BLANTYRE	0	0	6.2	6.2
bas120	2017	M	26-35yrs	SINGLE	OTHER	BLANTYRE	0	0	2.2	2.2
bas120	2017	M	26-35yrs	SINGLE	OTHER	BLANTYRE	0	0	2.2	2.2
bas121	2021	M	36-45+yrs	MARRIED	OTHER	BLANTYRE	0	0	6.6	6.6
bas121	2021	M	36-45+yrs	MARRIED	OTHER	BLANTYRE	0	0	6.6	6.6
bas122	2020	M	36-45+yrs	SINGLE	STUDENT	BLANTYRE	0	0	3	3
bas122	2020	M	36-45+yrs	SINGLE	STUDENT	BLANTYRE	0	0	3	3
bas123	2017	M	46+yrs	MARRIED	OTHER	BLANTYRE	0	0	1.4	1.4
bas123	2017	M	46+yrs	MARRIED	OTHER	BLANTYRE	0	0	1.4	1.4
bas124	2018	M	26-35yrs	SINGLE	STUDENT	BLANTYRE	0	0	3.3	3.3
bas124	2018	M	26-35yrs	SINGLE	STUDENT	BLANTYRE	0	0	3.3	3.3
bas125	2019	M	46+yrs	MARRIED	OTHER	BLANTYRE	0	0	4.2	4.2
bas125	2019	M	46+yrs	MARRIED	OTHER	BLANTYRE	0	0	4.2	4.2
bas126	2019	M	26-35yrs	SINGLE	OTHER	BLANTYRE	0	0	4.4	4.4
bas126	2019	M	26-35yrs	SINGLE	OTHER	BLANTYRE	0	0	4.4	4.4
bas127	2020	F	36-45+yrs	SINGLE	STUDENT	BLANTYRE	0	0	5.9	5.9
bas127	2020	F	36-45+yrs	SINGLE	STUDENT	BLANTYRE	0	0	5.9	5.9
bas128	2021	M	36-45+yrs	SINGLE	OTHER	BLANTYRE	0	0	4.4	4.4
bas128	2021	M	36-45+yrs	SINGLE	OTHER	BLANTYRE	0	0	4.4	4.4
bas129	2018	M	36-45+yrs	SINGLE	OTHER	BLANTYRE	0	0	0.6	0.6
bas129	2018	M	36-45+yrs	SINGLE	OTHER	BLANTYRE	0	0	0.6	0.6
bas130	2019	M	46+yrs	MARRIED	OTHER	BLANTYRE	0	0	2.1	2.1
bas130	2019	M	46+yrs	MARRIED	OTHER	BLANTYRE	0	0	2.1	2.1
bas131	2015	M	46+yrs	MARRIED	OTHER	BLANTYRE	0	0	0.7	0.7
bas131	2015	M	46+yrs	MARRIED	OTHER	BLANTYRE	0	0	0.7	0.7
bas132	2019	M	26-35yrs	SINGLE	STUDENT	BLANTYRE	0	0	1.1	1.1
bas132	2019	M	26-35yrs	SINGLE	STUDENT	BLANTYRE	0	0	1.1	1.1
bas133	2020	M	36-45+yrs	SINGLE	OTHER	BLANTYRE	0	0	5.5	5.5
bas133	2020	M	36-45+yrs	SINGLE	OTHER	BLANTYRE	0	0	5.5	5.5
bas134	2021	M	26-35yrs	MARRIED	OTHER	BLANTYRE	0	0	6.4	6.4
bas134	2021	M	26-35yrs	MARRIED	OTHER	BLANTYRE	0	0	6.4	6.4
bas135	2017	M	26-35yrs	SINGLE	OTHER	BLANTYRE	0	1	1.7	1.4
bas135	2017	M	26-35yrs	SINGLE	OTHER	BLANTYRE	0	1	1.7	1.4
bas136	2021	M	36-45+yrs	MARRIED	OTHER	BLANTYRE	0	0	6.5	6.5
bas136	2021	M	36-45+yrs	MARRIED	OTHER	BLANTYRE	0	0	6.5	6.5
bas137	2021	M	26-35yrs	MARRIED	OTHER	BLANTYRE	0	0	6	6
bas137	2021	M	26-35yrs	MARRIED	OTHER	BLANTYRE	0	0	6	6
bas138	2021	M	26-35yrs	SINGLE	OTHER	BLANTYRE	0	0	6.2	6.2
bas138	2021	M	26-35yrs	SINGLE	OTHER	BLANTYRE	0	0	6.2	6.2
bas139	2021	M	26-35yrs	SINGLE	OTHER	BLANTYRE	0	0	2.9	2.9
bas139	2021	M	26-35yrs	SINGLE	OTHER	BLANTYRE	0	0	2.9	2.9
bas140	2018	M	36-45+yrs	MARRIED	OTHER	BLANTYRE	0	0	1.3	1.3
bas140	2018	M	36-45+yrs	MARRIED	OTHER	BLANTYRE	0	0	1.3	1.3
bas141	2021	M	26-35yrs	SINGLE	STUDENT	BLANTYRE	0	0	4.1	4.1
bas141	2021	M	26-35yrs	SINGLE	STUDENT	BLANTYRE	0	0	4.1	4.1
bas142	2018	M	36-45+yrs	MARRIED	OTHER	BLANTYRE	0	0	2.9	2.9
bas142	2018	M	36-45+yrs	MARRIED	OTHER	BLANTYRE	0	0	2.9	2.9
bas143	2020	M	46+yrs	MARRIED	OTHER	BLANTYRE	0	0	0.3	0.3
bas143	2020	M	46+yrs	MARRIED	OTHER	BLANTYRE	0	0	0.3	0.3
bas144	2017	M	36-45+yrs	SINGLE	OTHER	BLANTYRE	0	0	2.1	2.1
bas144	2017	M	36-45+yrs	SINGLE	OTHER	BLANTYRE	0	0	2.1	2.1
bas145	2020	M	36-45+yrs	MARRIED	OTHER	BLANTYRE	0	0	5	5
bas145	2020	M	36-45+yrs	MARRIED	OTHER	BLANTYRE	0	0	5	5
bas146	2021	M	36-45+yrs	MARRIED	OTHER	BLANTYRE	0	0	1.6	1.6
bas146	2021	M	36-45+yrs	MARRIED	OTHER	BLANTYRE	0	0	1.6	1.6
bas147	2017	F	26-35yrs	SINGLE	OTHER	BLANTYRE	0	0	1.5	1.5
bas147	2017	F	26-35yrs	SINGLE	OTHER	BLANTYRE	0	0	1.5	1.5
bas148	2021	M	46+yrs	MARRIED	OTHER	BLANTYRE	0	0	2.3	2.3
bas148	2021	M	46+yrs	MARRIED	OTHER	BLANTYRE	0	0	2.3	2.3
bas149	2021	M	36-45+yrs	SINGLE	OTHER	BLANTYRE	0	0	6.7	6.7
bas149	2021	M	36-45+yrs	SINGLE	OTHER	BLANTYRE	0	0	6.7	6.7
bas150	2020	M	26-35yrs	SINGLE	OTHER	BLANTYRE	0	0	3	3
bas150	2020	M	26-35yrs	SINGLE	OTHER	BLANTYRE	0	0	3	3
bas151	2017	M	26-35yrs	SINGLE	STUDENT	BLANTYRE	0	0	2.2	2.2
bas151	2017	M	26-35yrs	SINGLE	STUDENT	BLANTYRE	0	0	2.2	2.2
bas152	2021	M	26-35yrs	MARRIED	OTHER	BLANTYRE	0	0	3.9	3.9
bas152	2021	M	26-35yrs	MARRIED	OTHER	BLANTYRE	0	0	3.9	3.9
bas153	2017	M	26-35yrs	SINGLE	STUDENT	BLANTYRE	0	1	2.3	2.3
bas153	2017	M	26-35yrs	SINGLE	STUDENT	BLANTYRE	0	1	2.3	2.3
bas154	2021	M	46+yrs	MARRIED	OTHER	BLANTYRE	0	0	3.9	3.9
bas154	2021	M	46+yrs	MARRIED	OTHER	BLANTYRE	0	0	3.9	3.9
bas155	2018	M	46+yrs	MARRIED	OTHER	BLANTYRE	0	0	3.6	3.6
bas155	2018	M	46+yrs	MARRIED	OTHER	BLANTYRE	0	0	3.6	3.6
bas156	2021	M	26-35yrs	SINGLE	OTHER	BLANTYRE	1	0	6.7	6.7
bas156	2021	M	26-35yrs	SINGLE	OTHER	BLANTYRE	1	0	6.7	6.7
bas157	2021	M	26-35yrs	MARRIED	OTHER	BLANTYRE	0	0	6	6
bas157	2021	M	26-35yrs	MARRIED	OTHER	BLANTYRE	0	0	6	6
bas158	2019	F	26-35yrs	MARRIED	OTHER	BLANTYRE	0	0	4.3	4.3
bas158	2019	F	26-35yrs	MARRIED	OTHER	BLANTYRE	0	0	4.3	4.3
bas159	2021	M	26-35yrs	MARRIED	OTHER	BLANTYRE	0	0	6.5	6.5
bas159	2021	M	26-35yrs	MARRIED	OTHER	BLANTYRE	0	0	6.5	6.5
bas160	2021	M	26-35yrs	MARRIED	OTHER	BLANTYRE	0	0	4.1	4.1
bas160	2021	M	26-35yrs	MARRIED	OTHER	BLANTYRE	0	0	4.1	4.1
bas161	2020	M	26-35yrs	SINGLE	OTHER	BLANTYRE	0	0	5.6	5.6
bas161	2020	M	26-35yrs	SINGLE	OTHER	BLANTYRE	0	0	5.6	5.6
bas162	2021	F	46+yrs	MARRIED	OTHER	BLANTYRE	0	0	5.8	5.8
bas162	2021	F	46+yrs	MARRIED	OTHER	BLANTYRE	0	0	5.8	5.8
bas163	2019	F	46+yrs	MARRIED	OTHER	BLANTYRE	0	0	3	3
bas163	2019	F	46+yrs	MARRIED	OTHER	BLANTYRE	0	0	3	3
bas164	2018	M	26-35yrs	SINGLE	OTHER	BLANTYRE	0	0	3.4	3.4
bas164	2018	M	26-35yrs	SINGLE	OTHER	BLANTYRE	0	0	3.4	3.4
bas165	2021	M	26-35yrs	SINGLE	OTHER	BLANTYRE	0	0	5.9	5.9
bas165	2021	M	26-35yrs	SINGLE	OTHER	BLANTYRE	0	0	5.9	5.9
bas166	2018	M	26-35yrs	SINGLE	STUDENT	BLANTYRE	0	0	0.7	0.7
bas166	2018	M	26-35yrs	SINGLE	STUDENT	BLANTYRE	0	0	0.7	0.7
bas167	2021	M	46+yrs	MARRIED	OTHER	BLANTYRE	0	0	6.1	6.1
bas167	2021	M	46+yrs	MARRIED	OTHER	BLANTYRE	0	0	6.1	6.1
bas168	2021	M	46+yrs	MARRIED	OTHER	BLANTYRE	0	0	6.1	6.1
bas168	2021	M	46+yrs	MARRIED	OTHER	BLANTYRE	0	0	6.1	6.1
bas169	2017	M	36-45+yrs	MARRIED	OTHER	BLANTYRE	0	0	2	2
bas169	2017	M	36-45+yrs	MARRIED	OTHER	BLANTYRE	0	0	2	2
bas170	2019	M	36-45+yrs	MARRIED	OTHER	BLANTYRE	0	0	4.4	4.4
bas170	2019	M	36-45+yrs	MARRIED	OTHER	BLANTYRE	0	0	4.4	4.4
bas171	2017	F	26-35yrs	SINGLE	OTHER	BLANTYRE	0	0	1	1
bas171	2017	F	26-35yrs	SINGLE	OTHER	BLANTYRE	0	0	1	1
bas172	2020	M	46+yrs	MARRIED	OTHER	BLANTYRE	0	0	4.8	4.8
bas172	2020	M	46+yrs	MARRIED	OTHER	BLANTYRE	0	0	4.8	4.8
bas173	2020	M	26-35yrs	SINGLE	STUDENT	BLANTYRE	0	0	1.2	1.2
bas173	2020	M	26-35yrs	SINGLE	STUDENT	BLANTYRE	0	0	1.2	1.2
bas174	2017	F	26-35yrs	SINGLE	STUDENT	BLANTYRE	0	0	0.4	0.4
bas174	2017	F	26-35yrs	SINGLE	STUDENT	BLANTYRE	0	0	0.4	0.4
bas175	2021	M	36-45+yrs	SINGLE	OTHER	BLANTYRE	0	0	6.1	6.1
bas175	2021	M	36-45+yrs	SINGLE	OTHER	BLANTYRE	0	0	6.1	6.1
bas176	2020	M	26-35yrs	SINGLE	OTHER	BLANTYRE	0	0	5.8	5.8
bas176	2020	M	26-35yrs	SINGLE	OTHER	BLANTYRE	0	0	5.8	5.8
bas177	2021	M	36-45+yrs	SINGLE	OTHER	BLANTYRE	0	0	6.5	6.5
bas177	2021	M	36-45+yrs	SINGLE	OTHER	BLANTYRE	0	0	6.5	6.5
bas178	2021	M	46+yrs	MARRIED	OTHER	BLANTYRE	0	0	5.8	5.8
bas178	2021	M	46+yrs	MARRIED	OTHER	BLANTYRE	0	0	5.8	5.8
bas179	2020	M	46+yrs	MARRIED	OTHER	BLANTYRE	0	0	4.8	4.8
bas179	2020	M	46+yrs	MARRIED	OTHER	BLANTYRE	0	0	4.8	4.8
bas180	2018	M	36-45+yrs	SINGLE	OTHER	BLANTYRE	0	1	2.6	2.6
bas180	2018	M	36-45+yrs	SINGLE	OTHER	BLANTYRE	0	1	2.6	2.6
bas181	2016	M	36-45+yrs	MARRIED	OTHER	BLANTYRE	1	0	1	1.9
bas181	2016	M	36-45+yrs	MARRIED	OTHER	BLANTYRE	1	0	1	1.9
bas182	2018	F	36-45+yrs	MARRIED	OTHER	BLANTYRE	0	0	2.5	2.5
bas182	2018	F	36-45+yrs	MARRIED	OTHER	BLANTYRE	0	0	2.5	2.5
bas183	2021	M	46+yrs	MARRIED	OTHER	BLANTYRE	0	0	6.1	6.1
bas183	2021	M	46+yrs	MARRIED	OTHER	BLANTYRE	0	0	6.1	6.1
bas184	2021	M	36-45+yrs	MARRIED	OTHER	BLANTYRE	0	0	6.6	6.6
bas184	2021	M	36-45+yrs	MARRIED	OTHER	BLANTYRE	0	0	6.6	6.6
bas185	2021	M	46+yrs	MARRIED	OTHER	BLANTYRE	0	0	6.2	6.2
bas185	2021	M	46+yrs	MARRIED	OTHER	BLANTYRE	0	0	6.2	6.2
bas186	2017	M	36-45+yrs	MARRIED	OTHER	BLANTYRE	1	0	1.7	1.7
bas186	2017	M	36-45+yrs	MARRIED	OTHER	BLANTYRE	1	0	1.7	1.7
bas187	2021	M	26-35yrs	SINGLE	OTHER	BLANTYRE	0	0	5	5
bas187	2021	M	26-35yrs	SINGLE	OTHER	BLANTYRE	0	0	5	5
bas188	2017	M	46+yrs	MARRIED	OTHER	BLANTYRE	0	0	1.2	1.2
bas188	2017	M	46+yrs	MARRIED	OTHER	BLANTYRE	0	0	1.2	1.2
bas189	2017	F	36-45+yrs	SINGLE	OTHER	BLANTYRE	0	1	2	2
bas189	2017	F	36-45+yrs	SINGLE	OTHER	BLANTYRE	0	1	2	2
bas190	2021	M	26-35yrs	SINGLE	OTHER	BLANTYRE	0	0	6.1	6.1
bas190	2021	M	26-35yrs	SINGLE	OTHER	BLANTYRE	0	0	6.1	6.1
bas191	2021	M	46+yrs	MARRIED	OTHER	BLANTYRE	0	0	4.8	4.8
bas191	2021	M	46+yrs	MARRIED	OTHER	BLANTYRE	0	0	4.8	4.8
bas192	2018	M	36-45+yrs	SINGLE	OTHER	BLANTYRE	0	0	2.6	2.6
bas192	2018	M	36-45+yrs	SINGLE	OTHER	BLANTYRE	0	0	2.6	2.6
bas193	2021	M	26-35yrs	SINGLE	STUDENT	BLANTYRE	0	0	5.8	5.8
bas193	2021	M	26-35yrs	SINGLE	STUDENT	BLANTYRE	0	0	5.8	5.8
bas194	2020	F	26-35yrs	MARRIED	OTHER	BLANTYRE	0	0	0.9	0.9
bas194	2020	F	26-35yrs	MARRIED	OTHER	BLANTYRE	0	0	0.9	0.9
bas195	2017	M	36-45+yrs	MARRIED	OTHER	BLANTYRE	0	0	2.4	2.4
bas195	2017	M	36-45+yrs	MARRIED	OTHER	BLANTYRE	0	0	2.4	2.4
bas196	2021	M	26-35yrs	SINGLE	OTHER	BLANTYRE	0	0	6	6
bas196	2021	M	26-35yrs	SINGLE	OTHER	BLANTYRE	0	0	6	6
bas197	2020	M	26-35yrs	SINGLE	OTHER	BLANTYRE	0	0	5.2	5.2
bas197	2020	M	26-35yrs	SINGLE	OTHER	BLANTYRE	0	0	5.2	5.2
bas198	2019	F	36-45+yrs	SINGLE	OTHER	BLANTYRE	0	0	3.8	3.8
bas198	2019	F	36-45+yrs	SINGLE	OTHER	BLANTYRE	0	0	3.8	3.8
bas199	2021	M	26-35yrs	MARRIED	OTHER	BLANTYRE	0	0	6.1	6.1
bas199	2021	M	26-35yrs	MARRIED	OTHER	BLANTYRE	0	0	6.1	6.1
bas200	2017	M	26-35yrs	SINGLE	OTHER	BLANTYRE	0	0	2.2	2.2
bas200	2017	M	26-35yrs	SINGLE	OTHER	BLANTYRE	0	0	2.2	2.2
bas201	2018	M	26-35yrs	SINGLE	STUDENT	BLANTYRE	0	0	3	3
bas201	2018	M	26-35yrs	SINGLE	STUDENT	BLANTYRE	0	0	3	3
bas202	2020	M	26-35yrs	MARRIED	OTHER	BLANTYRE	0	0	4.9	4.9
bas202	2020	M	26-35yrs	MARRIED	OTHER	BLANTYRE	0	0	4.9	4.9
bas203	2017	M	26-35yrs	SINGLE	STUDENT	BLANTYRE	0	0	2.1	2.1
bas203	2017	M	26-35yrs	SINGLE	STUDENT	BLANTYRE	0	0	2.1	2.1
bas204	2018	M	26-35yrs	SINGLE	STUDENT	BLANTYRE	0	0	0.7	0.7
bas204	2018	M	26-35yrs	SINGLE	STUDENT	BLANTYRE	0	0	0.7	0.7
bas205	2021	M	26-35yrs	SINGLE	STUDENT	BLANTYRE	0	1	6.1	6.1
bas205	2021	M	26-35yrs	SINGLE	STUDENT	BLANTYRE	0	1	6.1	6.1
bas206	2021	M	26-35yrs	SINGLE	OTHER	BLANTYRE	0	0	6.6	6.6
bas206	2021	M	26-35yrs	SINGLE	OTHER	BLANTYRE	0	0	6.6	6.6
bas207	2020	M	26-35yrs	SINGLE	OTHER	BLANTYRE	0	0	4.5	4.5
bas207	2020	M	26-35yrs	SINGLE	OTHER	BLANTYRE	0	0	4.5	4.5
bas208	2021	M	36-45+yrs	MARRIED	OTHER	BLANTYRE	0	0	5.9	5.9
bas208	2021	M	36-45+yrs	MARRIED	OTHER	BLANTYRE	0	0	5.9	5.9
bas209	2021	M	26-35yrs	SINGLE	OTHER	BLANTYRE	0	0	6.1	6.1
bas209	2021	M	26-35yrs	SINGLE	OTHER	BLANTYRE	0	0	6.1	6.1
bas210	2021	M	26-35yrs	SINGLE	OTHER	BLANTYRE	0	0	6.6	6.6
bas210	2021	M	26-35yrs	SINGLE	OTHER	BLANTYRE	0	0	6.6	6.6
bas211	2019	M	26-35yrs	SINGLE	STUDENT	BLANTYRE	0	0	2.7	2.7
bas211	2019	M	26-35yrs	SINGLE	STUDENT	BLANTYRE	0	0	2.7	2.7
bas212	2021	F	46+yrs	MARRIED	OTHER	BLANTYRE	0	0	5.6	5.6
bas212	2021	F	46+yrs	MARRIED	OTHER	BLANTYRE	0	0	5.6	5.6
bas213	2017	M	46+yrs	MARRIED	OTHER	BLANTYRE	0	0	0.4	0.4
bas213	2017	M	46+yrs	MARRIED	OTHER	BLANTYRE	0	0	0.4	0.4
bas214	2017	F	26-35yrs	SINGLE	STUDENT	BLANTYRE	0	0	1.4	1.4
bas214	2017	F	26-35yrs	SINGLE	STUDENT	BLANTYRE	0	0	1.4	1.4
bas215	2021	M	26-35yrs	SINGLE	STUDENT	BLANTYRE	0	0	6.5	6.5
bas215	2021	M	26-35yrs	SINGLE	STUDENT	BLANTYRE	0	0	6.5	6.5
bas216	2020	M	26-35yrs	SINGLE	STUDENT	BLANTYRE	0	0	5.8	5.8
bas216	2020	M	26-35yrs	SINGLE	STUDENT	BLANTYRE	0	0	5.8	5.8
bas217	2021	M	46+yrs	MARRIED	OTHER	BLANTYRE	0	0	2.9	2.9
bas217	2021	M	46+yrs	MARRIED	OTHER	BLANTYRE	0	0	2.9	2.9
bas218	2019	M	26-35yrs	SINGLE	OTHER	BLANTYRE	0	0	3.9	3.9
bas218	2019	M	26-35yrs	SINGLE	OTHER	BLANTYRE	0	0	3.9	3.9
bas219	2020	M	36-45+yrs	SINGLE	STUDENT	BLANTYRE	1	0	3.7	3.7
bas219	2020	M	36-45+yrs	SINGLE	STUDENT	BLANTYRE	1	0	3.7	3.7
bas220	2017	M	26-35yrs	MARRIED	STUDENT	BLANTYRE	0	0	2.8	2.8
bas220	2017	M	26-35yrs	MARRIED	STUDENT	BLANTYRE	0	0	2.8	2.8
bas221	2019	M	26-35yrs	SINGLE	STUDENT	BLANTYRE	0	1	3.8	3.8
bas221	2019	M	26-35yrs	SINGLE	STUDENT	BLANTYRE	0	1	3.8	3.8
bas222	2020	M	46+yrs	MARRIED	OTHER	BLANTYRE	0	0	4.4	4.4
bas222	2020	M	46+yrs	MARRIED	OTHER	BLANTYRE	0	0	4.4	4.4
bas223	2021	M	26-35yrs	SINGLE	OTHER	BLANTYRE	0	0	6.5	6.5
bas223	2021	M	26-35yrs	SINGLE	OTHER	BLANTYRE	0	0	6.5	6.5
bas224	2021	F	36-45+yrs	MARRIED	OTHER	BLANTYRE	0	0	6.3	6.3
bas224	2021	F	36-45+yrs	MARRIED	OTHER	BLANTYRE	0	0	6.3	6.3
bas225	2021	M	36-45+yrs	MARRIED	OTHER	BLANTYRE	0	0	6.3	6.3
bas225	2021	M	36-45+yrs	MARRIED	OTHER	BLANTYRE	0	0	6.3	6.3
bas226	2021	M	26-35yrs	SINGLE	OTHER	BLANTYRE	0	0	6.7	6.7
bas226	2021	M	26-35yrs	SINGLE	OTHER	BLANTYRE	0	0	6.7	6.7
bas227	2021	M	26-35yrs	SINGLE	OTHER	BLANTYRE	0	0	6.4	6.4
bas227	2021	M	26-35yrs	SINGLE	OTHER	BLANTYRE	0	0	6.4	6.4
bas228	2021	M	26-35yrs	MARRIED	OTHER	BLANTYRE	0	0	6.3	6.3
bas228	2021	M	26-35yrs	MARRIED	OTHER	BLANTYRE	0	0	6.3	6.3
bas229	2020	M	36-45+yrs	SINGLE	OTHER	BLANTYRE	0	0	4	4
bas229	2020	M	36-45+yrs	SINGLE	OTHER	BLANTYRE	0	0	4	4
bas230	2021	M	36-45+yrs	SINGLE	OTHER	BLANTYRE	0	0	6.2	6.2
bas230	2021	M	36-45+yrs	SINGLE	OTHER	BLANTYRE	0	0	6.2	6.2
bas231	2021	M	46+yrs	MARRIED	OTHER	BLANTYRE	1	0	6.1	6.1
bas231	2021	M	46+yrs	MARRIED	OTHER	BLANTYRE	1	0	6.1	6.1
bas232	2017	F	26-35yrs	SINGLE	STUDENT	BLANTYRE	0	0	2.1	2.1
bas232	2017	F	26-35yrs	SINGLE	STUDENT	BLANTYRE	0	0	2.1	2.1
bas233	2021	M	26-35yrs	SINGLE	OTHER	BLANTYRE	0	0	4.8	4.8
bas233	2021	M	26-35yrs	SINGLE	OTHER	BLANTYRE	0	0	4.8	4.8
bas234	2021	M	46+yrs	MARRIED	OTHER	BLANTYRE	0	0	4.9	4.9
bas234	2021	M	46+yrs	MARRIED	OTHER	BLANTYRE	0	0	4.9	4.9
bas235	2019	M	36-45+yrs	MARRIED	OTHER	BLANTYRE	0	0	3.2	3.2
bas235	2019	M	36-45+yrs	MARRIED	OTHER	BLANTYRE	0	0	3.2	3.2
bas236	2017	M	26-35yrs	SINGLE	STUDENT	BLANTYRE	0	0	1.5	1.5
bas236	2017	M	26-35yrs	SINGLE	STUDENT	BLANTYRE	0	0	1.5	1.5
bas237	2017	M	16-25yrs	SINGLE	OTHER	BLANTYRE	0	0	2	2
bas237	2017	M	16-25yrs	SINGLE	OTHER	BLANTYRE	0	0	2	2
bas238	2021	M	36-45+yrs	MARRIED	OTHER	BLANTYRE	0	0	6.1	6.1
bas238	2021	M	36-45+yrs	MARRIED	OTHER	BLANTYRE	0	0	6.1	6.1
bas239	2019	M	26-35yrs	SINGLE	OTHER	BLANTYRE	0	0	4.8	4.8
bas239	2019	M	26-35yrs	SINGLE	OTHER	BLANTYRE	0	0	4.8	4.8
bas240	2021	M	36-45+yrs	SINGLE	OTHER	BLANTYRE	0	0	5.5	5.5
bas240	2021	M	36-45+yrs	SINGLE	OTHER	BLANTYRE	0	0	5.5	5.5
bas241	2016	M	36-45+yrs	MARRIED	OTHER	BLANTYRE	0	0	1	2.1
bas241	2016	M	36-45+yrs	MARRIED	OTHER	BLANTYRE	0	0	1	2.1
bas242	2018	M	26-35yrs	SINGLE	OTHER	BLANTYRE	0	0	2.7	2.7
bas242	2018	M	26-35yrs	SINGLE	OTHER	BLANTYRE	0	0	2.7	2.7
bas243	2019	F	46+yrs	MARRIED	OTHER	BLANTYRE	0	0	3.7	3.7
bas243	2019	F	46+yrs	MARRIED	OTHER	BLANTYRE	0	0	3.7	3.7
bas244	2019	M	46+yrs	DIVORCED	OTHER	BLANTYRE	0	0	4.7	4.7
bas244	2019	M	46+yrs	DIVORCED	OTHER	BLANTYRE	0	0	4.7	4.7
bas245	2020	M	26-35yrs	MARRIED	OTHER	BLANTYRE	1	0	5.1	5.1
bas245	2020	M	26-35yrs	MARRIED	OTHER	BLANTYRE	1	0	5.1	5.1
bas246	2020	M	26-35yrs	MARRIED	OTHER	BLANTYRE	0	0	5	5
bas246	2020	M	26-35yrs	MARRIED	OTHER	BLANTYRE	0	0	5	5
bas247	2020	M	36-45+yrs	SINGLE	OTHER	BLANTYRE	0	0	5	5
bas247	2020	M	36-45+yrs	SINGLE	OTHER	BLANTYRE	0	0	5	5
bas248	2018	M	36-45+yrs	SINGLE	OTHER	BLANTYRE	0	0	3.3	3.3
bas248	2018	M	36-45+yrs	SINGLE	OTHER	BLANTYRE	0	0	3.3	3.3
bas249	2017	M	26-35yrs	SINGLE	STUDENT	BLANTYRE	0	0	1.9	1.9
bas249	2017	M	26-35yrs	SINGLE	STUDENT	BLANTYRE	0	0	1.9	1.9
bas250	2020	M	26-35yrs	SINGLE	OTHER	BLANTYRE	1	0	4.6	4.9
bas250	2020	M	26-35yrs	SINGLE	OTHER	BLANTYRE	1	0	4.6	4.9
bas251	2017	M	26-35yrs	SINGLE	OTHER	BLANTYRE	0	0	1.6	1.6
bas251	2017	M	26-35yrs	SINGLE	OTHER	BLANTYRE	0	0	1.6	1.6
bas252	2021	M	36-45+yrs	SINGLE	STUDENT	BLANTYRE	0	0	5.6	5.6
bas252	2021	M	36-45+yrs	SINGLE	STUDENT	BLANTYRE	0	0	5.6	5.6
bas253	2021	M	26-35yrs	SINGLE	OTHER	BLANTYRE	0	0	5.7	5.7
bas253	2021	M	26-35yrs	SINGLE	OTHER	BLANTYRE	0	0	5.7	5.7
bas254	2021	M	26-35yrs	SINGLE	OTHER	BLANTYRE	0	0	5.8	5.8
bas254	2021	M	26-35yrs	SINGLE	OTHER	BLANTYRE	0	0	5.8	5.8
bas255	2021	M	26-35yrs	MARRIED	OTHER	BLANTYRE	0	0	6.6	6.6
bas255	2021	M	26-35yrs	MARRIED	OTHER	BLANTYRE	0	0	6.6	6.6
bas256	2019	M	36-45+yrs	MARRIED	OTHER	BLANTYRE	0	0	2	2
bas256	2019	M	36-45+yrs	MARRIED	OTHER	BLANTYRE	0	0	2	2
bas258	2018	M	36-45+yrs	SINGLE	OTHER	BLANTYRE	0	0	2.6	2.6
bas258	2018	M	36-45+yrs	SINGLE	OTHER	BLANTYRE	0	0	2.6	2.6
bas259	2021	M	26-35yrs	SINGLE	OTHER	BLANTYRE	0	0	6.5	6.5
bas259	2021	M	26-35yrs	SINGLE	OTHER	BLANTYRE	0	0	6.5	6.5
bas260	2019	M	26-35yrs	SINGLE	STUDENT	BLANTYRE	0	0	4.3	4.3
bas260	2019	M	26-35yrs	SINGLE	STUDENT	BLANTYRE	0	0	4.3	4.3
bas261	2021	M	26-35yrs	SINGLE	STUDENT	BLANTYRE	0	0	5.7	5.7
bas261	2021	M	26-35yrs	SINGLE	STUDENT	BLANTYRE	0	0	5.7	5.7
bas262	2020	M	36-45+yrs	MARRIED	OTHER	BLANTYRE	0	0	1.3	1.3
bas262	2020	M	36-45+yrs	MARRIED	OTHER	BLANTYRE	0	0	1.3	1.3
bas263	2021	M	46+yrs	MARRIED	OTHER	BLANTYRE	0	0	6	6
bas263	2021	M	46+yrs	MARRIED	OTHER	BLANTYRE	0	0	6	6
bas264	2020	M	26-35yrs	SINGLE	OTHER	BLANTYRE	0	0	5.9	5.9
bas264	2020	M	26-35yrs	SINGLE	OTHER	BLANTYRE	0	0	5.9	5.9
bas265	2020	M	36-45+yrs	SINGLE	OTHER	BLANTYRE	0	0	5.4	5.4
bas265	2020	M	36-45+yrs	SINGLE	OTHER	BLANTYRE	0	0	5.4	5.4
bas266	2021	M	26-35yrs	MARRIED	STUDENT	BLANTYRE	0	0	6.5	6.5
bas266	2021	M	26-35yrs	MARRIED	STUDENT	BLANTYRE	0	0	6.5	6.5
bas267	2021	M	26-35yrs	SINGLE	STUDENT	BLANTYRE	0	0	6.1	6.1
bas267	2021	M	26-35yrs	SINGLE	STUDENT	BLANTYRE	0	0	6.1	6.1
bas268	2020	M	36-45+yrs	MARRIED	OTHER	BLANTYRE	0	0	4.7	4.7
bas268	2020	M	36-45+yrs	MARRIED	OTHER	BLANTYRE	0	0	4.7	4.7
bas269	2021	M	26-35yrs	SINGLE	OTHER	BLANTYRE	0	0	5.9	5.9
bas269	2021	M	26-35yrs	SINGLE	OTHER	BLANTYRE	0	0	5.9	5.9
bas270	2021	M	36-45+yrs	MARRIED	OTHER	BLANTYRE	0	0	5.8	5.8
bas270	2021	M	36-45+yrs	MARRIED	OTHER	BLANTYRE	0	0	5.8	5.8
bas271	2021	M	46+yrs	MARRIED	OTHER	BLANTYRE	0	0	6	6
bas271	2021	M	46+yrs	MARRIED	OTHER	BLANTYRE	0	0	6	6
bas272	2019	M	26-35yrs	MARRIED	OTHER	BLANTYRE	0	0	1.5	1.5
bas272	2019	M	26-35yrs	MARRIED	OTHER	BLANTYRE	0	0	1.5	1.5
bas273	2020	M	36-45+yrs	SINGLE	OTHER	BLANTYRE	0	0	4.7	4.7
bas273	2020	M	36-45+yrs	SINGLE	OTHER	BLANTYRE	0	0	4.7	4.7
bas274	2021	M	36-45+yrs	SINGLE	STUDENT	BLANTYRE	0	0	6	6
bas274	2021	M	36-45+yrs	SINGLE	STUDENT	BLANTYRE	0	0	6	6
bas275	2021	M	26-35yrs	SINGLE	STUDENT	BLANTYRE	0	0	6.4	6.4
bas275	2021	M	26-35yrs	SINGLE	STUDENT	BLANTYRE	0	0	6.4	6.4
bas276	2019	M	36-45+yrs	SINGLE	OTHER	BLANTYRE	0	0	4	4
bas276	2019	M	36-45+yrs	SINGLE	OTHER	BLANTYRE	0	0	4	4
bas277	2018	M	26-35yrs	SINGLE	STUDENT	BLANTYRE	0	0	2.9	2.9
bas277	2018	M	26-35yrs	SINGLE	STUDENT	BLANTYRE	0	0	2.9	2.9
bas278	2017	M	36-45+yrs	MARRIED	OTHER	BLANTYRE	0	0	1.6	1.6
bas278	2017	M	36-45+yrs	MARRIED	OTHER	BLANTYRE	0	0	1.6	1.6
bas279	2018	M	46+yrs	MARRIED	OTHER	BLANTYRE	0	0	3.4	3.4
bas279	2018	M	46+yrs	MARRIED	OTHER	BLANTYRE	0	0	3.4	3.4
bas280	2020	M	26-35yrs	SINGLE	OTHER	BLANTYRE	0	0	4.9	4.9
bas280	2020	M	26-35yrs	SINGLE	OTHER	BLANTYRE	0	0	4.9	4.9
bas281	2021	M	36-45+yrs	SINGLE	STUDENT	BLANTYRE	0	0	5.3	5.3
bas281	2021	M	36-45+yrs	SINGLE	STUDENT	BLANTYRE	0	0	5.3	5.3
bas282	2021	M	36-45+yrs	MARRIED	OTHER	BLANTYRE	0	0	6.3	6.3
bas282	2021	M	36-45+yrs	MARRIED	OTHER	BLANTYRE	0	0	6.3	6.3
bas283	2015	M	36-45+yrs	MARRIED	OTHER	BLANTYRE	0	0	0.2	0.2
bas283	2015	M	36-45+yrs	MARRIED	OTHER	BLANTYRE	0	0	0.2	0.2
bas284	2021	M	36-45+yrs	MARRIED	OTHER	BLANTYRE	0	0	6.1	6.1
bas284	2021	M	36-45+yrs	MARRIED	OTHER	BLANTYRE	0	0	6.1	6.1
bas285	2019	M	36-45+yrs	MARRIED	OTHER	BLANTYRE	0	0	3.7	3.7
bas285	2019	M	36-45+yrs	MARRIED	OTHER	BLANTYRE	0	0	3.7	3.7
bas286	2021	M	36-45+yrs	MARRIED	OTHER	BLANTYRE	0	0	6.4	6.4
bas286	2021	M	36-45+yrs	MARRIED	OTHER	BLANTYRE	0	0	6.4	6.4
bas287	2021	M	46+yrs	MARRIED	OTHER	BLANTYRE	0	0	6.7	6.7
bas287	2021	M	46+yrs	MARRIED	OTHER	BLANTYRE	0	0	6.7	6.7
bas288	2021	M	36-45+yrs	SINGLE	OTHER	BLANTYRE	0	0	6	6
bas288	2021	M	36-45+yrs	SINGLE	OTHER	BLANTYRE	0	0	6	6
bas289	2021	M	26-35yrs	SINGLE	STUDENT	BLANTYRE	0	0	6.2	6.2
bas289	2021	M	26-35yrs	SINGLE	STUDENT	BLANTYRE	0	0	6.2	6.2
bas290	2021	M	46+yrs	MARRIED	OTHER	BLANTYRE	0	0	4.9	4.9
bas290	2021	M	46+yrs	MARRIED	OTHER	BLANTYRE	0	0	4.9	4.9
bas291	2021	M	36-45+yrs	MARRIED	OTHER	BLANTYRE	0	0	5.4	5.4
bas291	2021	M	36-45+yrs	MARRIED	OTHER	BLANTYRE	0	0	5.4	5.4
bas292	2020	M	36-45+yrs	MARRIED	OTHER	BLANTYRE	0	0	4.9	4.9
bas292	2020	M	36-45+yrs	MARRIED	OTHER	BLANTYRE	0	0	4.9	4.9
bas293	2021	M	26-35yrs	SINGLE	OTHER	BLANTYRE	0	0	6.4	6.4
bas293	2021	M	26-35yrs	SINGLE	OTHER	BLANTYRE	0	0	6.4	6.4
bas294	2018	M	36-45+yrs	MARRIED	OTHER	BLANTYRE	0	0	3	3
bas294	2018	M	36-45+yrs	MARRIED	OTHER	BLANTYRE	0	0	3	3
bas295	2021	M	36-45+yrs	MARRIED	OTHER	BLANTYRE	0	0	6.6	6.6
bas295	2021	M	36-45+yrs	MARRIED	OTHER	BLANTYRE	0	0	6.6	6.6
bas296	2019	M	46+yrs	SINGLE	OTHER	BLANTYRE	0	0	4	4
bas296	2019	M	46+yrs	SINGLE	OTHER	BLANTYRE	0	0	4	4
bas297	2021	M	46+yrs	MARRIED	OTHER	BLANTYRE	0	0	3.8	3.8
bas297	2021	M	46+yrs	MARRIED	OTHER	BLANTYRE	0	0	3.8	3.8
bas298	2021	M	46+yrs	MARRIED	OTHER	BLANTYRE	0	0	6.1	6.1
bas298	2021	M	46+yrs	MARRIED	OTHER	BLANTYRE	0	0	6.1	6.1
bas299	2021	M	46+yrs	MARRIED	OTHER	BLANTYRE	0	0	6.6	6.6
bas299	2021	M	46+yrs	MARRIED	OTHER	BLANTYRE	0	0	6.6	6.6
bas300	2018	M	36-45+yrs	SINGLE	OTHER	BLANTYRE	0	0	3.4	3.4
bas300	2018	M	36-45+yrs	SINGLE	OTHER	BLANTYRE	0	0	3.4	3.4
bas301	2021	M	36-45+yrs	MARRIED	OTHER	BLANTYRE	0	0	6.4	6.4
bas301	2021	M	36-45+yrs	MARRIED	OTHER	BLANTYRE	0	0	6.4	6.4
bas302	2020	M	36-45+yrs	SINGLE	OTHER	BLANTYRE	0	0	5.2	5.2
bas302	2020	M	36-45+yrs	SINGLE	OTHER	BLANTYRE	0	0	5.2	5.2
bas303	2021	M	36-45+yrs	MARRIED	OTHER	BLANTYRE	0	0	5.8	5.8
bas303	2021	M	36-45+yrs	MARRIED	OTHER	BLANTYRE	0	0	5.8	5.8
bas304	2018	M	26-35yrs	MARRIED	OTHER	BLANTYRE	0	0	3	3
bas304	2018	M	26-35yrs	MARRIED	OTHER	BLANTYRE	0	0	3	3
bas305	2021	M	36-45+yrs	MARRIED	OTHER	BLANTYRE	0	0	6.4	6.4
bas305	2021	M	36-45+yrs	MARRIED	OTHER	BLANTYRE	0	0	6.4	6.4
bas306	2021	M	36-45+yrs	MARRIED	OTHER	BLANTYRE	0	0	6	6
bas306	2021	M	36-45+yrs	MARRIED	OTHER	BLANTYRE	0	0	6	6
bas307	2020	M	26-35yrs	SINGLE	OTHER	BLANTYRE	0	0	1.7	1.7
bas307	2020	M	26-35yrs	SINGLE	OTHER	BLANTYRE	0	0	1.7	1.7
bas308	2020	F	36-45+yrs	SINGLE	OTHER	BLANTYRE	0	0	4.7	3
bas308	2020	F	36-45+yrs	SINGLE	OTHER	BLANTYRE	0	0	4.7	3
bas309	2021	M	36-45+yrs	SINGLE	OTHER	BLANTYRE	0	0	6.6	6.6
bas309	2021	M	36-45+yrs	SINGLE	OTHER	BLANTYRE	0	0	6.6	6.6
bas310	2018	M	36-45+yrs	MARRIED	OTHER	BLANTYRE	0	1	2.3	2.3
bas310	2018	M	36-45+yrs	MARRIED	OTHER	BLANTYRE	0	1	2.3	2.3
bas311	2019	M	36-45+yrs	SINGLE	OTHER	BLANTYRE	0	0	4.2	4.2
bas311	2019	M	36-45+yrs	SINGLE	OTHER	BLANTYRE	0	0	4.2	4.2
bas312	2021	M	26-35yrs	SINGLE	STUDENT	BLANTYRE	0	0	6.6	6.6
bas312	2021	M	26-35yrs	SINGLE	STUDENT	BLANTYRE	0	0	6.6	6.6
bas313	2021	M	36-45+yrs	SINGLE	OTHER	BLANTYRE	0	0	5.8	5.8
bas313	2021	M	36-45+yrs	SINGLE	OTHER	BLANTYRE	0	0	5.8	5.8
bas314	2017	M	26-35yrs	SINGLE	STUDENT	BLANTYRE	0	1	2.6	2.6
bas314	2017	M	26-35yrs	SINGLE	STUDENT	BLANTYRE	0	1	2.6	2.6
bas315	2021	M	46+yrs	MARRIED	OTHER	BLANTYRE	0	0	5.9	5.9
bas315	2021	M	46+yrs	MARRIED	OTHER	BLANTYRE	0	0	5.9	5.9
bas316	2020	M	36-45+yrs	MARRIED	OTHER	BLANTYRE	0	0	3.7	3.7
bas316	2020	M	36-45+yrs	MARRIED	OTHER	BLANTYRE	0	0	3.7	3.7
bas317	2020	M	36-45+yrs	SINGLE	OTHER	BLANTYRE	0	0	4.8	4.8
bas317	2020	M	36-45+yrs	SINGLE	OTHER	BLANTYRE	0	0	4.8	4.8
bas318	2021	M	26-35yrs	SINGLE	OTHER	BLANTYRE	0	0	5.9	5.9
bas318	2021	M	26-35yrs	SINGLE	OTHER	BLANTYRE	0	0	5.9	5.9
bas319	2021	M	36-45+yrs	SINGLE	STUDENT	BLANTYRE	0	0	5.2	5.2
bas319	2021	M	36-45+yrs	SINGLE	STUDENT	BLANTYRE	0	0	5.2	5.2
bas320	2021	M	36-45+yrs	DIVORCED	OTHER	BLANTYRE	0	0	6	6
bas320	2021	M	36-45+yrs	DIVORCED	OTHER	BLANTYRE	0	0	6	6
bas321	2021	M	36-45+yrs	MARRIED	OTHER	BLANTYRE	0	0	1	1
bas321	2021	M	36-45+yrs	MARRIED	OTHER	BLANTYRE	0	0	1	1
bas322	2020	M	36-45+yrs	MARRIED	OTHER	BLANTYRE	0	0	5.1	5.1
bas322	2020	M	36-45+yrs	MARRIED	OTHER	BLANTYRE	0	0	5.1	5.1
bas323	2020	M	36-45+yrs	MARRIED	OTHER	BLANTYRE	0	0	5.1	5.1
bas323	2020	M	36-45+yrs	MARRIED	OTHER	BLANTYRE	0	0	5.1	5.1
bas324	2018	M	26-35yrs	SINGLE	OTHER	BLANTYRE	0	1	1.7	0.8
bas324	2018	M	26-35yrs	SINGLE	OTHER	BLANTYRE	0	1	1.7	0.8
bas325	2021	M	36-45+yrs	MARRIED	OTHER	BLANTYRE	0	0	5.6	5.6
bas325	2021	M	36-45+yrs	MARRIED	OTHER	BLANTYRE	0	0	5.6	5.6
bas326	2021	M	46+yrs	MARRIED	OTHER	BLANTYRE	0	0	3.9	3.9
bas326	2021	M	46+yrs	MARRIED	OTHER	BLANTYRE	0	0	3.9	3.9
bas327	2021	M	46+yrs	MARRIED	OTHER	BLANTYRE	0	0	4.1	4.1
bas327	2021	M	46+yrs	MARRIED	OTHER	BLANTYRE	0	0	4.1	4.1
bas328	2018	M	36-45+yrs	MARRIED	OTHER	BLANTYRE	0	0	3.3	3.3
bas328	2018	M	36-45+yrs	MARRIED	OTHER	BLANTYRE	0	0	3.3	3.3
bas329	2020	M	26-35yrs	SINGLE	OTHER	BLANTYRE	0	0	4.7	4.7
bas329	2020	M	26-35yrs	SINGLE	OTHER	BLANTYRE	0	0	4.7	4.7
bas330	2021	M	36-45+yrs	MARRIED	OTHER	BLANTYRE	0	0	6.2	6.2
bas330	2021	M	36-45+yrs	MARRIED	OTHER	BLANTYRE	0	0	6.2	6.2
bas331	2018	M	26-35yrs	SINGLE	OTHER	BLANTYRE	0	0	2	2
bas331	2018	M	26-35yrs	SINGLE	OTHER	BLANTYRE	0	0	2	2
bas332	2018	M	26-35yrs	SINGLE	STUDENT	BLANTYRE	0	1	3.1	0.4
bas332	2018	M	26-35yrs	SINGLE	STUDENT	BLANTYRE	0	1	3.1	0.4
bas333	2020	M	46+yrs	MARRIED	OTHER	BLANTYRE	0	1	5.8	0.6
bas333	2020	M	46+yrs	MARRIED	OTHER	BLANTYRE	0	1	5.8	0.6
bas334	2020	M	36-45+yrs	MARRIED	OTHER	BLANTYRE	0	0	3.9	3.9
bas334	2020	M	36-45+yrs	MARRIED	OTHER	BLANTYRE	0	0	3.9	3.9
bas335	2021	M	36-45+yrs	SINGLE	OTHER	BLANTYRE	0	0	2.8	2.8
bas335	2021	M	36-45+yrs	SINGLE	OTHER	BLANTYRE	0	0	2.8	2.8
bas336	2021	M	36-45+yrs	SINGLE	OTHER	BLANTYRE	0	0	6.5	6.5
bas336	2021	M	36-45+yrs	SINGLE	OTHER	BLANTYRE	0	0	6.5	6.5
bas337	2021	M	36-45+yrs	MARRIED	OTHER	BLANTYRE	0	0	5.6	5.6
bas337	2021	M	36-45+yrs	MARRIED	OTHER	BLANTYRE	0	0	5.6	5.6
bas338	2021	M	26-35yrs	SINGLE	STUDENT	BLANTYRE	0	0	6	6
bas338	2021	M	26-35yrs	SINGLE	STUDENT	BLANTYRE	0	0	6	6
bas339	2018	M	26-35yrs	SINGLE	STUDENT	BLANTYRE	0	0	2.4	2.4
bas339	2018	M	26-35yrs	SINGLE	STUDENT	BLANTYRE	0	0	2.4	2.4
bas340	2021	M	36-45+yrs	MARRIED	OTHER	BLANTYRE	0	0	6.3	6.3
bas340	2021	M	36-45+yrs	MARRIED	OTHER	BLANTYRE	0	0	6.3	6.3
bas341	2020	M	26-35yrs	SINGLE	STUDENT	BLANTYRE	0	0	4.5	4.5
bas341	2020	M	26-35yrs	SINGLE	STUDENT	BLANTYRE	0	0	4.5	4.5
bas342	2020	M	26-35yrs	SINGLE	OTHER	BLANTYRE	0	0	5.4	5.4
bas342	2020	M	26-35yrs	SINGLE	OTHER	BLANTYRE	0	0	5.4	5.4
bas343	2018	M	26-35yrs	SINGLE	OTHER	BLANTYRE	0	0	2.9	2.9
bas343	2018	M	26-35yrs	SINGLE	OTHER	BLANTYRE	0	0	2.9	2.9
bas344	2021	M	36-45+yrs	MARRIED	OTHER	BLANTYRE	0	0	4.2	4.2
bas344	2021	M	36-45+yrs	MARRIED	OTHER	BLANTYRE	0	0	4.2	4.2
bas345	2018	M	26-35yrs	SINGLE	STUDENT	BLANTYRE	0	0	3.2	3.2
bas345	2018	M	26-35yrs	SINGLE	STUDENT	BLANTYRE	0	0	3.2	3.2
bas346	2017	M	26-35yrs	SINGLE	STUDENT	BLANTYRE	0	0	2	2
bas346	2017	M	26-35yrs	SINGLE	STUDENT	BLANTYRE	0	0	2	2
bas347	2021	M	26-35yrs	SINGLE	OTHER	BLANTYRE	0	0	6.6	6.6
bas347	2021	M	26-35yrs	SINGLE	OTHER	BLANTYRE	0	0	6.6	6.6
bas348	2021	M	26-35yrs	SINGLE	OTHER	BLANTYRE	0	0	6.2	6.2
bas348	2021	M	26-35yrs	SINGLE	OTHER	BLANTYRE	0	0	6.2	6.2
bas349	2021	M	26-35yrs	SINGLE	OTHER	BLANTYRE	0	0	6.2	6.2
bas349	2021	M	26-35yrs	SINGLE	OTHER	BLANTYRE	0	0	6.2	6.2
bas350	2020	M	26-35yrs	MARRIED	OTHER	BLANTYRE	0	0	3.8	3.8
bas350	2020	M	26-35yrs	MARRIED	OTHER	BLANTYRE	0	0	3.8	3.8
bas351	2021	M	26-35yrs	SINGLE	OTHER	BLANTYRE	0	0	6.2	6.2
bas351	2021	M	26-35yrs	SINGLE	OTHER	BLANTYRE	0	0	6.2	6.2
bas352	2021	M	26-35yrs	MARRIED	OTHER	BLANTYRE	0	0	0.4	0.4
bas352	2021	M	26-35yrs	MARRIED	OTHER	BLANTYRE	0	0	0.4	0.4
bas353	2017	M	26-35yrs	MARRIED	STUDENT	BLANTYRE	0	0	0.8	0.8
bas353	2017	M	26-35yrs	MARRIED	STUDENT	BLANTYRE	0	0	0.8	0.8
bas354	2018	M	26-35yrs	SINGLE	OTHER	BLANTYRE	0	0	3.8	3.8
bas354	2018	M	26-35yrs	SINGLE	OTHER	BLANTYRE	0	0	3.8	3.8
bas355	2021	M	26-35yrs	SINGLE	STUDENT	BLANTYRE	0	0	4.9	4.9
bas355	2021	M	26-35yrs	SINGLE	STUDENT	BLANTYRE	0	0	4.9	4.9
bas356	2021	M	26-35yrs	SINGLE	STUDENT	BLANTYRE	0	0	3.2	3.2
bas356	2021	M	26-35yrs	SINGLE	STUDENT	BLANTYRE	0	0	3.2	3.2
bas357	2021	M	46+yrs	MARRIED	OTHER	BLANTYRE	0	0	6.3	6.3
bas357	2021	M	46+yrs	MARRIED	OTHER	BLANTYRE	0	0	6.3	6.3
bas358	2018	M	36-45+yrs	MARRIED	OTHER	BLANTYRE	0	0	1.8	1.8
bas358	2018	M	36-45+yrs	MARRIED	OTHER	BLANTYRE	0	0	1.8	1.8
bas359	2019	M	36-45+yrs	MARRIED	OTHER	BLANTYRE	0	0	1.9	1.9
bas359	2019	M	36-45+yrs	MARRIED	OTHER	BLANTYRE	0	0	1.9	1.9
bas360	2020	M	36-45+yrs	MARRIED	OTHER	BLANTYRE	0	0	5.8	5.8
bas360	2020	M	36-45+yrs	MARRIED	OTHER	BLANTYRE	0	0	5.8	5.8
bas361	2021	M	26-35yrs	SINGLE	OTHER	BLANTYRE	0	0	3.9	3.9
bas361	2021	M	26-35yrs	SINGLE	OTHER	BLANTYRE	0	0	3.9	3.9
bas362	2021	M	26-35yrs	MARRIED	OTHER	BLANTYRE	0	0	6.3	6.3
bas362	2021	M	26-35yrs	MARRIED	OTHER	BLANTYRE	0	0	6.3	6.3
bas363	2017	M	26-35yrs	SINGLE	OTHER	BLANTYRE	1	0	1.1	5.6
bas363	2017	M	26-35yrs	SINGLE	OTHER	BLANTYRE	1	0	1.1	5.6
bas364	2017	M	26-35yrs	MARRIED	STUDENT	BLANTYRE	0	0	2.7	2.7
bas364	2017	M	26-35yrs	MARRIED	STUDENT	BLANTYRE	0	0	2.7	2.7
bas365	2020	M	46+yrs	DIVORCED	OTHER	BLANTYRE	0	0	5.7	5.7
bas365	2020	M	46+yrs	DIVORCED	OTHER	BLANTYRE	0	0	5.7	5.7
bas366	2021	M	36-45+yrs	MARRIED	OTHER	BLANTYRE	0	0	5.5	5.5
bas366	2021	M	36-45+yrs	MARRIED	OTHER	BLANTYRE	0	0	5.5	5.5
bas367	2020	M	26-35yrs	SINGLE	STUDENT	BLANTYRE	0	0	2.4	2.4
bas367	2020	M	26-35yrs	SINGLE	STUDENT	BLANTYRE	0	0	2.4	2.4
bas368	2021	M	36-45+yrs	SINGLE	OTHER	BLANTYRE	0	0	6.2	6.2
bas368	2021	M	36-45+yrs	SINGLE	OTHER	BLANTYRE	0	0	6.2	6.2
bas369	2019	M	26-35yrs	SINGLE	OTHER	BLANTYRE	0	1	4.1	4.1
bas369	2019	M	26-35yrs	SINGLE	OTHER	BLANTYRE	0	1	4.1	4.1
bas370	2021	M	36-45+yrs	MARRIED	OTHER	BLANTYRE	0	0	6.7	6.7
bas370	2021	M	36-45+yrs	MARRIED	OTHER	BLANTYRE	0	0	6.7	6.7
bas371	2021	M	36-45+yrs	MARRIED	OTHER	BLANTYRE	0	0	5.9	5.9
bas371	2021	M	36-45+yrs	MARRIED	OTHER	BLANTYRE	0	0	5.9	5.9
bas372	2021	M	36-45+yrs	SINGLE	OTHER	BLANTYRE	0	0	6.1	6.1
bas372	2021	M	36-45+yrs	SINGLE	OTHER	BLANTYRE	0	0	6.1	6.1
bas373	2018	M	36-45+yrs	MARRIED	OTHER	BLANTYRE	0	1	3.1	0.7
bas373	2018	M	36-45+yrs	MARRIED	OTHER	BLANTYRE	0	1	3.1	0.7
bas374	2019	M	26-35yrs	MARRIED	STUDENT	BLANTYRE	0	0	3.5	3.5
bas374	2019	M	26-35yrs	MARRIED	STUDENT	BLANTYRE	0	0	3.5	3.5
bas375	2020	M	46+yrs	MARRIED	OTHER	BLANTYRE	0	0	4.8	4.8
bas375	2020	M	46+yrs	MARRIED	OTHER	BLANTYRE	0	0	4.8	4.8
bas376	2020	M	26-35yrs	MARRIED	OTHER	BLANTYRE	0	0	2.6	2.6
bas376	2020	M	26-35yrs	MARRIED	OTHER	BLANTYRE	0	0	2.6	2.6
bas377	2018	M	26-35yrs	MARRIED	OTHER	BLANTYRE	0	0	3.6	3.6
bas377	2018	M	26-35yrs	MARRIED	OTHER	BLANTYRE	0	0	3.6	3.6
bas378	2021	M	46+yrs	MARRIED	OTHER	BLANTYRE	0	0	5.1	5.1
bas378	2021	M	46+yrs	MARRIED	OTHER	BLANTYRE	0	0	5.1	5.1
bas379	2020	M	26-35yrs	SINGLE	OTHER	BLANTYRE	0	0	4.8	4.8
bas379	2020	M	26-35yrs	SINGLE	OTHER	BLANTYRE	0	0	4.8	4.8
bas380	2020	M	26-35yrs	SINGLE	OTHER	BLANTYRE	0	0	5	5
bas380	2020	M	26-35yrs	SINGLE	OTHER	BLANTYRE	0	0	5	5
bas381	2019	F	26-35yrs	SINGLE	STUDENT	BLANTYRE	0	0	4.2	4.2
bas381	2019	F	26-35yrs	SINGLE	STUDENT	BLANTYRE	0	0	4.2	4.2
bas382	2017	F	26-35yrs	SINGLE	STUDENT	BLANTYRE	0	0	2.6	2.6
bas382	2017	F	26-35yrs	SINGLE	STUDENT	BLANTYRE	0	0	2.6	2.6
bas383	2017	M	26-35yrs	SINGLE	STUDENT	BLANTYRE	0	0	2.3	2.3
bas383	2017	M	26-35yrs	SINGLE	STUDENT	BLANTYRE	0	0	2.3	2.3
bas384	2020	M	26-35yrs	SINGLE	OTHER	BLANTYRE	0	1	5.1	5.1
bas384	2020	M	26-35yrs	SINGLE	OTHER	BLANTYRE	0	1	5.1	5.1
bas385	2019	M	26-35yrs	SINGLE	STUDENT	BLANTYRE	0	0	3.8	3.8
bas385	2019	M	26-35yrs	SINGLE	STUDENT	BLANTYRE	0	0	3.8	3.8
bas386	2020	M	26-35yrs	MARRIED	OTHER	BLANTYRE	0	0	4.3	4.3
bas386	2020	M	26-35yrs	MARRIED	OTHER	BLANTYRE	0	0	4.3	4.3
bas387	2018	F	26-35yrs	SINGLE	STUDENT	BLANTYRE	0	0	2.9	2.9
bas387	2018	F	26-35yrs	SINGLE	STUDENT	BLANTYRE	0	0	2.9	2.9
bas388	2017	M	26-35yrs	SINGLE	OTHER	BLANTYRE	0	0	1.8	1.8
bas388	2017	M	26-35yrs	SINGLE	OTHER	BLANTYRE	0	0	1.8	1.8
bas389	2019	F	36-45+yrs	MARRIED	OTHER	BLANTYRE	0	0	3.6	3.6
bas389	2019	F	36-45+yrs	MARRIED	OTHER	BLANTYRE	0	0	3.6	3.6
bas390	2021	M	26-35yrs	SINGLE	STUDENT	BLANTYRE	0	0	6.5	6.5
bas390	2021	M	26-35yrs	SINGLE	STUDENT	BLANTYRE	0	0	6.5	6.5
bas391	2019	M	36-45+yrs	SINGLE	OTHER	BLANTYRE	0	0	4	4
bas391	2019	M	36-45+yrs	SINGLE	OTHER	BLANTYRE	0	0	4	4
bas392	2019	M	26-35yrs	SINGLE	OTHER	BLANTYRE	0	0	4.4	4.4
bas392	2019	M	26-35yrs	SINGLE	OTHER	BLANTYRE	0	0	4.4	4.4
bas393	2015	M	26-35yrs	SINGLE	OTHER	BLANTYRE	0	0	0.7	0.7
bas393	2015	M	26-35yrs	SINGLE	OTHER	BLANTYRE	0	0	0.7	0.7
bas394	2021	M	26-35yrs	MARRIED	OTHER	BLANTYRE	0	0	5.9	5.9
bas394	2021	M	26-35yrs	MARRIED	OTHER	BLANTYRE	0	0	5.9	5.9
bas395	2019	F	26-35yrs	MARRIED	OTHER	BLANTYRE	0	0	0.3	0.3
bas395	2019	F	26-35yrs	MARRIED	OTHER	BLANTYRE	0	0	0.3	0.3
bas396	2019	M	46+yrs	MARRIED	OTHER	BLANTYRE	0	0	3.8	3.8
bas396	2019	M	46+yrs	MARRIED	OTHER	BLANTYRE	0	0	3.8	3.8
bas397	2020	M	26-35yrs	MARRIED	OTHER	BLANTYRE	0	0	5.8	5.8
bas397	2020	M	26-35yrs	MARRIED	OTHER	BLANTYRE	0	0	5.8	5.8
bas398	2020	M	26-35yrs	MARRIED	STUDENT	BLANTYRE	0	0	5.7	5.7
bas398	2020	M	26-35yrs	MARRIED	STUDENT	BLANTYRE	0	0	5.7	5.7
bas399	2021	M	36-45+yrs	MARRIED	OTHER	BLANTYRE	0	0	5.5	5.5
bas399	2021	M	36-45+yrs	MARRIED	OTHER	BLANTYRE	0	0	5.5	5.5
bas400	2021	M	26-35yrs	SINGLE	STUDENT	BLANTYRE	0	0	6.2	6.2
bas400	2021	M	26-35yrs	SINGLE	STUDENT	BLANTYRE	0	0	6.2	6.2
bas401	2021	F	26-35yrs	SINGLE	STUDENT	BLANTYRE	0	0	1.1	1.1
bas401	2021	F	26-35yrs	SINGLE	STUDENT	BLANTYRE	0	0	1.1	1.1
bas402	2021	M	26-35yrs	SINGLE	OTHER	BLANTYRE	0	0	3.2	3.2
bas402	2021	M	26-35yrs	SINGLE	OTHER	BLANTYRE	0	0	3.2	3.2
bas403	2018	M	26-35yrs	SINGLE	STUDENT	BLANTYRE	0	1	3.1	3.1
bas403	2018	M	26-35yrs	SINGLE	STUDENT	BLANTYRE	0	1	3.1	3.1
bas404	2018	M	26-35yrs	SINGLE	OTHER	BLANTYRE	0	0	2.6	2.6
bas404	2018	M	26-35yrs	SINGLE	OTHER	BLANTYRE	0	0	2.6	2.6
bas405	2021	M	26-35yrs	MARRIED	OTHER	BLANTYRE	0	0	6.4	6.4
bas405	2021	M	26-35yrs	MARRIED	OTHER	BLANTYRE	0	0	6.4	6.4
bas406	2020	M	26-35yrs	SINGLE	OTHER	BLANTYRE	0	0	2.9	2.9
bas406	2020	M	26-35yrs	SINGLE	OTHER	BLANTYRE	0	0	2.9	2.9
bas407	2021	M	26-35yrs	SINGLE	STUDENT	BLANTYRE	0	0	3	3
bas407	2021	M	26-35yrs	SINGLE	STUDENT	BLANTYRE	0	0	3	3
bas408	2019	M	36-45+yrs	MARRIED	OTHER	BLANTYRE	0	0	4.6	4.6
bas408	2019	M	36-45+yrs	MARRIED	OTHER	BLANTYRE	0	0	4.6	4.6
bas409	2020	F	26-35yrs	SINGLE	OTHER	BLANTYRE	0	0	3	3
bas409	2020	F	26-35yrs	SINGLE	OTHER	BLANTYRE	0	0	3	3
bas410	2021	M	26-35yrs	SINGLE	OTHER	BLANTYRE	0	0	6.4	6.4
bas410	2021	M	26-35yrs	SINGLE	OTHER	BLANTYRE	0	0	6.4	6.4
bas411	2021	M	26-35yrs	SINGLE	OTHER	BLANTYRE	0	0	6.2	6.2
bas411	2021	M	26-35yrs	SINGLE	OTHER	BLANTYRE	0	0	6.2	6.2
bas412	2018	M	26-35yrs	SINGLE	STUDENT	BLANTYRE	0	0	2.9	2.9
bas412	2018	M	26-35yrs	SINGLE	STUDENT	BLANTYRE	0	0	2.9	2.9
bas413	2020	F	26-35yrs	SINGLE	OTHER	BLANTYRE	0	0	5.9	5.9
bas413	2020	F	26-35yrs	SINGLE	OTHER	BLANTYRE	0	0	5.9	5.9
bas414	2020	M	36-45+yrs	MARRIED	OTHER	BLANTYRE	0	0	4.4	4.4
bas414	2020	M	36-45+yrs	MARRIED	OTHER	BLANTYRE	0	0	4.4	4.4
bas415	2020	M	26-35yrs	SINGLE	OTHER	BLANTYRE	0	0	3.9	3.9
bas415	2020	M	26-35yrs	SINGLE	OTHER	BLANTYRE	0	0	3.9	3.9
bas416	2019	M	26-35yrs	SINGLE	OTHER	BLANTYRE	1	0	4.7	4.7
bas416	2019	M	26-35yrs	SINGLE	OTHER	BLANTYRE	1	0	4.7	4.7
bas417	2018	M	26-35yrs	SINGLE	STUDENT	BLANTYRE	0	0	2.7	2.7
bas417	2018	M	26-35yrs	SINGLE	STUDENT	BLANTYRE	0	0	2.7	2.7
bas418	2017	M	36-45+yrs	MARRIED	OTHER	BLANTYRE	0	0	1.6	1.6
bas418	2017	M	36-45+yrs	MARRIED	OTHER	BLANTYRE	0	0	1.6	1.6
bas419	2019	M	36-45+yrs	SINGLE	OTHER	BLANTYRE	0	0	4.7	4.7
bas419	2019	M	36-45+yrs	SINGLE	OTHER	BLANTYRE	0	0	4.7	4.7
bas420	2021	M	46+yrs	SINGLE	OTHER	BLANTYRE	0	0	0.6	0.6
bas420	2021	M	46+yrs	SINGLE	OTHER	BLANTYRE	0	0	0.6	0.6
bas421	2019	M	26-35yrs	SINGLE	OTHER	BLANTYRE	0	0	3.8	3.8
bas421	2019	M	26-35yrs	SINGLE	OTHER	BLANTYRE	0	0	3.8	3.8
bas422	2021	M	36-45+yrs	MARRIED	OTHER	BLANTYRE	0	0	3.5	3.5
bas422	2021	M	36-45+yrs	MARRIED	OTHER	BLANTYRE	0	0	3.5	3.5
bas423	2021	M	26-35yrs	MARRIED	OTHER	BLANTYRE	0	0	6.5	6.5
bas423	2021	M	26-35yrs	MARRIED	OTHER	BLANTYRE	0	0	6.5	6.5
bas424	2019	M	26-35yrs	SINGLE	OTHER	BLANTYRE	0	0	1.4	1.4
bas424	2019	M	26-35yrs	SINGLE	OTHER	BLANTYRE	0	0	1.4	1.4
bas425	2018	F	36-45+yrs	SINGLE	OTHER	BLANTYRE	0	0	2.3	2.3
bas425	2018	F	36-45+yrs	SINGLE	OTHER	BLANTYRE	0	0	2.3	2.3
bas426	2016	M	36-45+yrs	SINGLE	OTHER	BLANTYRE	0	0	1.2	1.2
bas426	2016	M	36-45+yrs	SINGLE	OTHER	BLANTYRE	0	0	1.2	1.2
bas427	2020	M	46+yrs	MARRIED	OTHER	BLANTYRE	0	0	5.7	5.7
bas427	2020	M	46+yrs	MARRIED	OTHER	BLANTYRE	0	0	5.7	5.7
bas428	2020	M	26-35yrs	SINGLE	OTHER	BLANTYRE	0	0	1	1
bas428	2020	M	26-35yrs	SINGLE	OTHER	BLANTYRE	0	0	1	1
bas429	2021	M	46+yrs	MARRIED	OTHER	BLANTYRE	0	0	4.3	4.3
bas429	2021	M	46+yrs	MARRIED	OTHER	BLANTYRE	0	0	4.3	4.3
bas430	2020	M	36-45+yrs	MARRIED	OTHER	BLANTYRE	0	0	4.4	4.4
bas430	2020	M	36-45+yrs	MARRIED	OTHER	BLANTYRE	0	0	4.4	4.4
bas431	2019	M	36-45+yrs	SINGLE	OTHER	BLANTYRE	0	0	4.2	4.2
bas431	2019	M	36-45+yrs	SINGLE	OTHER	BLANTYRE	0	0	4.2	4.2
bas432	2021	M	26-35yrs	SINGLE	STUDENT	BLANTYRE	0	0	6.4	6.4
bas432	2021	M	26-35yrs	SINGLE	STUDENT	BLANTYRE	0	0	6.4	6.4
bas433	2018	M	26-35yrs	SINGLE	STUDENT	BLANTYRE	0	0	2.9	2.9
bas433	2018	M	26-35yrs	SINGLE	STUDENT	BLANTYRE	0	0	2.9	2.9
bas434	2021	M	46+yrs	MARRIED	OTHER	BLANTYRE	0	0	6.5	6.5
bas434	2021	M	46+yrs	MARRIED	OTHER	BLANTYRE	0	0	6.5	6.5
bas435	2017	M	26-35yrs	SINGLE	OTHER	BLANTYRE	0	1	1.3	1.3
bas435	2017	M	26-35yrs	SINGLE	OTHER	BLANTYRE	0	1	1.3	1.3
bas436	2019	M	26-35yrs	SINGLE	OTHER	BLANTYRE	0	0	4.7	4.7
bas436	2019	M	26-35yrs	SINGLE	OTHER	BLANTYRE	0	0	4.7	4.7
bas437	2019	M	26-35yrs	SINGLE	STUDENT	BLANTYRE	0	0	0.3	0.3
bas437	2019	M	26-35yrs	SINGLE	STUDENT	BLANTYRE	0	0	0.3	0.3
bas438	2017	M	36-45+yrs	MARRIED	OTHER	BLANTYRE	0	0	0.3	0.3
bas438	2017	M	36-45+yrs	MARRIED	OTHER	BLANTYRE	0	0	0.3	0.3
bas439	2021	M	36-45+yrs	MARRIED	OTHER	BLANTYRE	0	0	6.4	6.4
bas439	2021	M	36-45+yrs	MARRIED	OTHER	BLANTYRE	0	0	6.4	6.4
bas440	2020	M	36-45+yrs	MARRIED	OTHER	BLANTYRE	0	0	1.9	1.9
bas440	2020	M	36-45+yrs	MARRIED	OTHER	BLANTYRE	0	0	1.9	1.9
bas441	2021	M	36-45+yrs	MARRIED	OTHER	BLANTYRE	0	0	6.5	6.5
bas441	2021	M	36-45+yrs	MARRIED	OTHER	BLANTYRE	0	0	6.5	6.5
bas442	2018	M	26-35yrs	DIVORCED	OTHER	BLANTYRE	0	0	3.3	3.3
bas442	2018	M	26-35yrs	DIVORCED	OTHER	BLANTYRE	0	0	3.3	3.3
bas443	2019	M	26-35yrs	MARRIED	OTHER	BLANTYRE	0	0	4.4	4.4
bas443	2019	M	26-35yrs	MARRIED	OTHER	BLANTYRE	0	0	4.4	4.4
bas444	2018	M	26-35yrs	SINGLE	OTHER	BLANTYRE	0	1	0.6	0.6
bas444	2018	M	26-35yrs	SINGLE	OTHER	BLANTYRE	0	1	0.6	0.6
bas445	2021	M	36-45+yrs	MARRIED	OTHER	BLANTYRE	0	0	6.1	6.1
bas445	2021	M	36-45+yrs	MARRIED	OTHER	BLANTYRE	0	0	6.1	6.1
bas446	2020	M	46+yrs	MARRIED	OTHER	BLANTYRE	0	0	5.2	5.2
bas446	2020	M	46+yrs	MARRIED	OTHER	BLANTYRE	0	0	5.2	5.2
bas447	2019	M	36-45+yrs	MARRIED	OTHER	BLANTYRE	0	0	4.1	4.1
bas447	2019	M	36-45+yrs	MARRIED	OTHER	BLANTYRE	0	0	4.1	4.1
bas448	2018	M	36-45+yrs	MARRIED	OTHER	BLANTYRE	0	0	1.8	1.8
bas448	2018	M	36-45+yrs	MARRIED	OTHER	BLANTYRE	0	0	1.8	1.8
bas449	2020	M	26-35yrs	SINGLE	OTHER	BLANTYRE	0	0	4.8	4.8
bas449	2020	M	26-35yrs	SINGLE	OTHER	BLANTYRE	0	0	4.8	4.8
bas450	2017	M	26-35yrs	SINGLE	STUDENT	BLANTYRE	0	0	1.8	1.8
bas450	2017	M	26-35yrs	SINGLE	STUDENT	BLANTYRE	0	0	1.8	1.8
bas451	2021	M	36-45+yrs	MARRIED	OTHER	BLANTYRE	0	0	6.3	6.3
bas451	2021	M	36-45+yrs	MARRIED	OTHER	BLANTYRE	0	0	6.3	6.3
bas452	2020	M	36-45+yrs	SINGLE	OTHER	BLANTYRE	0	0	5.5	5.5
bas452	2020	M	36-45+yrs	SINGLE	OTHER	BLANTYRE	0	0	5.5	5.5
bas453	2021	M	26-35yrs	SINGLE	OTHER	BLANTYRE	0	0	5.8	5.8
bas453	2021	M	26-35yrs	SINGLE	OTHER	BLANTYRE	0	0	5.8	5.8
bas454	2019	M	26-35yrs	MARRIED	OTHER	BLANTYRE	0	0	4.7	4.7
bas454	2019	M	26-35yrs	MARRIED	OTHER	BLANTYRE	0	0	4.7	4.7
bas455	2020	M	26-35yrs	SINGLE	STUDENT	BLANTYRE	0	0	5.5	5.5
bas455	2020	M	26-35yrs	SINGLE	STUDENT	BLANTYRE	0	0	5.5	5.5
bas456	2020	M	26-35yrs	SINGLE	OTHER	BLANTYRE	0	0	5.5	5.5
bas456	2020	M	26-35yrs	SINGLE	OTHER	BLANTYRE	0	0	5.5	5.5
bas457	2021	M	26-35yrs	SINGLE	STUDENT	BLANTYRE	0	0	5.1	5.1
bas457	2021	M	26-35yrs	SINGLE	STUDENT	BLANTYRE	0	0	5.1	5.1
bas458	2021	M	26-35yrs	SINGLE	STUDENT	BLANTYRE	0	0	1	1
bas458	2021	M	26-35yrs	SINGLE	STUDENT	BLANTYRE	0	0	1	1
bas459	2019	M	26-35yrs	SINGLE	STUDENT	BLANTYRE	0	0	4.4	4.4
bas459	2019	M	26-35yrs	SINGLE	STUDENT	BLANTYRE	0	0	4.4	4.4
bas460	2021	M	46+yrs	SINGLE	OTHER	BLANTYRE	0	0	6.2	6.2
bas460	2021	M	46+yrs	SINGLE	OTHER	BLANTYRE	0	0	6.2	6.2
bas461	2021	M	26-35yrs	SINGLE	OTHER	BLANTYRE	0	0	6.5	6.5
bas461	2021	M	26-35yrs	SINGLE	OTHER	BLANTYRE	0	0	6.5	6.5
bas462	2021	M	26-35yrs	SINGLE	OTHER	BLANTYRE	0	0	6.2	6.2
bas462	2021	M	26-35yrs	SINGLE	OTHER	BLANTYRE	0	0	6.2	6.2
bas463	2017	M	26-35yrs	SINGLE	OTHER	BLANTYRE	0	0	2	2
bas463	2017	M	26-35yrs	SINGLE	OTHER	BLANTYRE	0	0	2	2
bas464	2018	M	26-35yrs	SINGLE	OTHER	BLANTYRE	0	1	1.9	1.9
bas464	2018	M	26-35yrs	SINGLE	OTHER	BLANTYRE	0	1	1.9	1.9
bas465	2021	M	26-35yrs	MARRIED	OTHER	BLANTYRE	0	1	5.8	2.3
bas465	2021	M	26-35yrs	MARRIED	OTHER	BLANTYRE	0	1	5.8	2.3
bas466	2021	M	46+yrs	MARRIED	OTHER	BLANTYRE	0	0	5.8	5.8
bas466	2021	M	46+yrs	MARRIED	OTHER	BLANTYRE	0	0	5.8	5.8
bas467	2017	F	26-35yrs	SINGLE	OTHER	BLANTYRE	0	0	2.1	2.1
bas467	2017	F	26-35yrs	SINGLE	OTHER	BLANTYRE	0	0	2.1	2.1
bas468	2021	M	26-35yrs	MARRIED	OTHER	BLANTYRE	0	0	1	1
bas468	2021	M	26-35yrs	MARRIED	OTHER	BLANTYRE	0	0	1	1
bas469	2021	M	26-35yrs	SINGLE	OTHER	BLANTYRE	0	0	5.3	5.3
bas469	2021	M	26-35yrs	SINGLE	OTHER	BLANTYRE	0	0	5.3	5.3
bas470	2017	M	26-35yrs	SINGLE	OTHER	BLANTYRE	0	1	1.6	1.6
bas470	2017	M	26-35yrs	SINGLE	OTHER	BLANTYRE	0	1	1.6	1.6
bas471	2020	M	26-35yrs	MARRIED	OTHER	BLANTYRE	0	0	5.6	5.6
bas471	2020	M	26-35yrs	MARRIED	OTHER	BLANTYRE	0	0	5.6	5.6
bas472	2020	M	26-35yrs	SINGLE	STUDENT	BLANTYRE	0	0	4.7	4.7
bas472	2020	M	26-35yrs	SINGLE	STUDENT	BLANTYRE	0	0	4.7	4.7
bas473	2020	M	26-35yrs	SINGLE	STUDENT	BLANTYRE	0	0	4.8	4.8
bas473	2020	M	26-35yrs	SINGLE	STUDENT	BLANTYRE	0	0	4.8	4.8
bas474	2021	M	26-35yrs	SINGLE	OTHER	BLANTYRE	0	0	6.4	6.4
bas474	2021	M	26-35yrs	SINGLE	OTHER	BLANTYRE	0	0	6.4	6.4
bas475	2021	M	36-45+yrs	MARRIED	OTHER	BLANTYRE	0	0	5.8	5.8
bas475	2021	M	36-45+yrs	MARRIED	OTHER	BLANTYRE	0	0	5.8	5.8
bas476	2020	M	26-35yrs	SINGLE	OTHER	BLANTYRE	0	0	5.4	5.4
bas476	2020	M	26-35yrs	SINGLE	OTHER	BLANTYRE	0	0	5.4	5.4
bas477	2020	M	26-35yrs	SINGLE	STUDENT	BLANTYRE	0	1	5.5	5.5
bas477	2020	M	26-35yrs	SINGLE	STUDENT	BLANTYRE	0	1	5.5	5.5
bas478	2018	M	26-35yrs	SINGLE	STUDENT	BLANTYRE	0	0	3.5	3.5
bas478	2018	M	26-35yrs	SINGLE	STUDENT	BLANTYRE	0	0	3.5	3.5
bas479	2020	M	26-35yrs	SINGLE	STUDENT	BLANTYRE	0	0	5.8	5.8
bas479	2020	M	26-35yrs	SINGLE	STUDENT	BLANTYRE	0	0	5.8	5.8
bas480	2021	M	26-35yrs	SINGLE	OTHER	BLANTYRE	0	0	6	6
bas480	2021	M	26-35yrs	SINGLE	OTHER	BLANTYRE	0	0	6	6
bas481	2020	M	26-35yrs	SINGLE	STUDENT	BLANTYRE	0	0	5.2	5.2
bas481	2020	M	26-35yrs	SINGLE	STUDENT	BLANTYRE	0	0	5.2	5.2
bas482	2017	M	26-35yrs	SINGLE	OTHER	BLANTYRE	0	0	2	2
bas482	2017	M	26-35yrs	SINGLE	OTHER	BLANTYRE	0	0	2	2
bas483	2021	M	26-35yrs	SINGLE	OTHER	BLANTYRE	0	0	6.2	6.2
bas483	2021	M	26-35yrs	SINGLE	OTHER	BLANTYRE	0	0	6.2	6.2
bas484	2021	M	26-35yrs	SINGLE	OTHER	BLANTYRE	0	0	5.9	5.9
bas484	2021	M	26-35yrs	SINGLE	OTHER	BLANTYRE	0	0	5.9	5.9
bas485	2019	F	26-35yrs	SINGLE	OTHER	BLANTYRE	0	0	2.2	2.2
bas485	2019	F	26-35yrs	SINGLE	OTHER	BLANTYRE	0	0	2.2	2.2
bas486	2021	M	26-35yrs	MARRIED	OTHER	BLANTYRE	0	0	6.5	6.5
bas486	2021	M	26-35yrs	MARRIED	OTHER	BLANTYRE	0	0	6.5	6.5
bas487	2021	M	26-35yrs	SINGLE	OTHER	BLANTYRE	0	0	5.9	5.9
bas487	2021	M	26-35yrs	SINGLE	OTHER	BLANTYRE	0	0	5.9	5.9
bas488	2018	M	26-35yrs	MARRIED	OTHER	BLANTYRE	0	0	1	1
bas488	2018	M	26-35yrs	MARRIED	OTHER	BLANTYRE	0	0	1	1
bas489	2019	M	16-25yrs	SINGLE	STUDENT	BLANTYRE	0	0	3.9	3.9
bas489	2019	M	16-25yrs	SINGLE	STUDENT	BLANTYRE	0	0	3.9	3.9
bas490	2017	M	26-35yrs	SINGLE	STUDENT	BLANTYRE	0	0	2.2	2.2
bas490	2017	M	26-35yrs	SINGLE	STUDENT	BLANTYRE	0	0	2.2	2.2
bas491	2020	M	36-45+yrs	MARRIED	OTHER	BLANTYRE	0	0	5.3	5.3
bas491	2020	M	36-45+yrs	MARRIED	OTHER	BLANTYRE	0	0	5.3	5.3
bas492	2017	M	26-35yrs	SINGLE	STUDENT	BLANTYRE	0	0	2.4	2.4
bas492	2017	M	26-35yrs	SINGLE	STUDENT	BLANTYRE	0	0	2.4	2.4
bas493	2019	M	26-35yrs	SINGLE	OTHER	BLANTYRE	0	0	2.4	2.4
bas493	2019	M	26-35yrs	SINGLE	OTHER	BLANTYRE	0	0	2.4	2.4
bas494	2021	M	26-35yrs	SINGLE	OTHER	BLANTYRE	0	0	5.9	5.9
bas494	2021	M	26-35yrs	SINGLE	OTHER	BLANTYRE	0	0	5.9	5.9
bas495	2018	M	26-35yrs	SINGLE	STUDENT	BLANTYRE	0	0	3.4	3.4
bas495	2018	M	26-35yrs	SINGLE	STUDENT	BLANTYRE	0	0	3.4	3.4
bas496	2019	M	26-35yrs	SINGLE	OTHER	BLANTYRE	0	0	4.5	4.5
bas496	2019	M	26-35yrs	SINGLE	OTHER	BLANTYRE	0	0	4.5	4.5
bas497	2020	M	36-45+yrs	MARRIED	OTHER	BLANTYRE	0	0	5.7	5.7
bas497	2020	M	36-45+yrs	MARRIED	OTHER	BLANTYRE	0	0	5.7	5.7
bas498	2017	M	26-35yrs	SINGLE	OTHER	BLANTYRE	0	1	2.4	2.4
bas498	2017	M	26-35yrs	SINGLE	OTHER	BLANTYRE	0	1	2.4	2.4
bas499	2020	M	26-35yrs	SINGLE	OTHER	BLANTYRE	0	0	5.4	5.4
bas499	2020	M	26-35yrs	SINGLE	OTHER	BLANTYRE	0	0	5.4	5.4
bas500	2021	M	26-35yrs	SINGLE	OTHER	BLANTYRE	0	0	4	4
bas500	2021	M	26-35yrs	SINGLE	OTHER	BLANTYRE	0	0	4	4
bas501	2019	M	26-35yrs	SINGLE	STUDENT	BLANTYRE	0	0	1.6	1.6
bas501	2019	M	26-35yrs	SINGLE	STUDENT	BLANTYRE	0	0	1.6	1.6
bas502	2019	M	26-35yrs	MARRIED	STUDENT	BLANTYRE	0	0	4.4	4.4
bas502	2019	M	26-35yrs	MARRIED	STUDENT	BLANTYRE	0	0	4.4	4.4
bas503	2021	M	26-35yrs	SINGLE	OTHER	BLANTYRE	0	0	6.3	6.3
bas503	2021	M	26-35yrs	SINGLE	OTHER	BLANTYRE	0	0	6.3	6.3
bas504	2020	M	26-35yrs	MARRIED	OTHER	BLANTYRE	0	0	5.1	5.1
bas504	2020	M	26-35yrs	MARRIED	OTHER	BLANTYRE	0	0	5.1	5.1
bas505	2018	M	26-35yrs	SINGLE	OTHER	BLANTYRE	0	1	3	2.5
bas505	2018	M	26-35yrs	SINGLE	OTHER	BLANTYRE	0	1	3	2.5
bas506	2018	M	26-35yrs	SINGLE	OTHER	BLANTYRE	0	0	3.1	3.1
bas506	2018	M	26-35yrs	SINGLE	OTHER	BLANTYRE	0	0	3.1	3.1
bas507	2019	M	26-35yrs	MARRIED	OTHER	BLANTYRE	0	0	4.6	4.6
bas507	2019	M	26-35yrs	MARRIED	OTHER	BLANTYRE	0	0	4.6	4.6
bas508	2017	M	36-45+yrs	MARRIED	OTHER	BLANTYRE	1	0	2.5	6.4
bas508	2017	M	36-45+yrs	MARRIED	OTHER	BLANTYRE	1	0	2.5	6.4
bas509	2018	M	36-45+yrs	SINGLE	OTHER	BLANTYRE	0	0	3.1	3.1
bas509	2018	M	36-45+yrs	SINGLE	OTHER	BLANTYRE	0	0	3.1	3.1
bas510	2021	F	26-35yrs	SINGLE	STUDENT	BLANTYRE	0	0	5.8	5.8
bas510	2021	F	26-35yrs	SINGLE	STUDENT	BLANTYRE	0	0	5.8	5.8
bas511	2021	M	26-35yrs	SINGLE	OTHER	BLANTYRE	0	0	5.8	5.8
bas511	2021	M	26-35yrs	SINGLE	OTHER	BLANTYRE	0	0	5.8	5.8
bas512	2021	M	26-35yrs	SINGLE	STUDENT	BLANTYRE	0	0	3.7	3.7
bas512	2021	M	26-35yrs	SINGLE	STUDENT	BLANTYRE	0	0	3.7	3.7
bas513	2018	M	26-35yrs	SINGLE	OTHER	BLANTYRE	0	0	2.9	2.9
bas513	2018	M	26-35yrs	SINGLE	OTHER	BLANTYRE	0	0	2.9	2.9
bas514	2020	M	26-35yrs	SINGLE	STUDENT	BLANTYRE	0	0	5.2	5.2
bas514	2020	M	26-35yrs	SINGLE	STUDENT	BLANTYRE	0	0	5.2	5.2
bas515	2019	M	46+yrs	SINGLE	OTHER	BLANTYRE	0	0	4.4	4.4
bas515	2019	M	46+yrs	SINGLE	OTHER	BLANTYRE	0	0	4.4	4.4
bas516	2021	M	26-35yrs	SINGLE	STUDENT	BLANTYRE	0	0	1.8	1.8
bas516	2021	M	26-35yrs	SINGLE	STUDENT	BLANTYRE	0	0	1.8	1.8
bas517	2019	M	26-35yrs	SINGLE	STUDENT	BLANTYRE	0	1	3.9	3.9
bas517	2019	M	26-35yrs	SINGLE	STUDENT	BLANTYRE	0	1	3.9	3.9
bas518	2018	M	26-35yrs	SINGLE	STUDENT	BLANTYRE	0	0	0.5	0.5
bas518	2018	M	26-35yrs	SINGLE	STUDENT	BLANTYRE	0	0	0.5	0.5
bas519	2021	M	26-35yrs	SINGLE	OTHER	BLANTYRE	0	0	5.5	5.5
bas519	2021	M	26-35yrs	SINGLE	OTHER	BLANTYRE	0	0	5.5	5.5
bas520	2021	M	26-35yrs	SINGLE	OTHER	BLANTYRE	0	0	5.7	5.7
bas520	2021	M	26-35yrs	SINGLE	OTHER	BLANTYRE	0	0	5.7	5.7
bas521	2018	M	26-35yrs	SINGLE	STUDENT	BLANTYRE	0	0	1.5	1.5
bas521	2018	M	26-35yrs	SINGLE	STUDENT	BLANTYRE	0	0	1.5	1.5
bas522	2021	M	26-35yrs	SINGLE	OTHER	BLANTYRE	0	1	6.5	2.5
bas522	2021	M	26-35yrs	SINGLE	OTHER	BLANTYRE	0	1	6.5	2.5
bas523	2021	M	26-35yrs	SINGLE	OTHER	BLANTYRE	0	0	6.3	6.3
bas523	2021	M	26-35yrs	SINGLE	OTHER	BLANTYRE	0	0	6.3	6.3
bas524	2021	M	26-35yrs	SINGLE	OTHER	BLANTYRE	0	1	3.9	0.4
bas524	2021	M	26-35yrs	SINGLE	OTHER	BLANTYRE	0	1	3.9	0.4
bas525	2021	M	26-35yrs	SINGLE	STUDENT	BLANTYRE	0	0	6.6	6.6
bas525	2021	M	26-35yrs	SINGLE	STUDENT	BLANTYRE	0	0	6.6	6.6
bas526	2021	M	46+yrs	MARRIED	OTHER	BLANTYRE	0	0	6	6
bas526	2021	M	46+yrs	MARRIED	OTHER	BLANTYRE	0	0	6	6
bas527	2021	M	26-35yrs	SINGLE	OTHER	BLANTYRE	0	0	6.5	6.5
bas527	2021	M	26-35yrs	SINGLE	OTHER	BLANTYRE	0	0	6.5	6.5
bas528	2017	M	26-35yrs	SINGLE	STUDENT	BLANTYRE	1	0	2.7	2.7
bas528	2017	M	26-35yrs	SINGLE	STUDENT	BLANTYRE	1	0	2.7	2.7
bas529	2017	M	26-35yrs	SINGLE	STUDENT	BLANTYRE	0	0	0.3	0.3
bas529	2017	M	26-35yrs	SINGLE	STUDENT	BLANTYRE	0	0	0.3	0.3
bas530	2021	M	36-45+yrs	SINGLE	OTHER	BLANTYRE	0	0	6.7	6.7
bas530	2021	M	36-45+yrs	SINGLE	OTHER	BLANTYRE	0	0	6.7	6.7
bas531	2019	M	26-35yrs	SINGLE	STUDENT	BLANTYRE	0	0	2.7	2.7
bas531	2019	M	26-35yrs	SINGLE	STUDENT	BLANTYRE	0	0	2.7	2.7
bas532	2021	M	26-35yrs	SINGLE	OTHER	BLANTYRE	0	0	5.5	5.5
bas532	2021	M	26-35yrs	SINGLE	OTHER	BLANTYRE	0	0	5.5	5.5
bas533	2021	M	26-35yrs	SINGLE	OTHER	BLANTYRE	0	0	4.7	4.7
bas533	2021	M	26-35yrs	SINGLE	OTHER	BLANTYRE	0	0	4.7	4.7
bas534	2020	M	26-35yrs	SINGLE	OTHER	BLANTYRE	0	0	0.5	0.5
bas534	2020	M	26-35yrs	SINGLE	OTHER	BLANTYRE	0	0	0.5	0.5
bas535	2020	M	26-35yrs	SINGLE	OTHER	BLANTYRE	0	0	5.5	5.5
bas535	2020	M	26-35yrs	SINGLE	OTHER	BLANTYRE	0	0	5.5	5.5
bas536	2017	M	26-35yrs	SINGLE	OTHER	BLANTYRE	0	0	1.9	1.9
bas536	2017	M	26-35yrs	SINGLE	OTHER	BLANTYRE	0	0	1.9	1.9
bas537	2021	M	26-35yrs	SINGLE	STUDENT	BLANTYRE	0	0	6.5	6.5
bas537	2021	M	26-35yrs	SINGLE	STUDENT	BLANTYRE	0	0	6.5	6.5
bas538	2017	M	16-25yrs	SINGLE	OTHER	BLANTYRE	0	0	1.5	1.5
bas538	2017	M	16-25yrs	SINGLE	OTHER	BLANTYRE	0	0	1.5	1.5
bas539	2016	M	16-25yrs	SINGLE	OTHER	BLANTYRE	1	0	0.7	3.4
bas539	2016	M	16-25yrs	SINGLE	OTHER	BLANTYRE	1	0	0.7	3.4
bas540	2018	M	26-35yrs	SINGLE	OTHER	BLANTYRE	1	0	3.2	3.2
bas540	2018	M	26-35yrs	SINGLE	OTHER	BLANTYRE	1	0	3.2	3.2
bas541	2021	M	36-45+yrs	MARRIED	OTHER	BLANTYRE	0	0	6.4	6.4
bas541	2021	M	36-45+yrs	MARRIED	OTHER	BLANTYRE	0	0	6.4	6.4
bas542	2021	M	36-45+yrs	SINGLE	OTHER	BLANTYRE	0	1	1.3	1.3
bas542	2021	M	36-45+yrs	SINGLE	OTHER	BLANTYRE	0	1	1.3	1.3
bas543	2018	M	26-35yrs	SINGLE	STUDENT	BLANTYRE	0	1	3	2.4
bas543	2018	M	26-35yrs	SINGLE	STUDENT	BLANTYRE	0	1	3	2.4
bas544	2021	M	36-45+yrs	SINGLE	OTHER	BLANTYRE	0	0	6.3	6.3
bas544	2021	M	36-45+yrs	SINGLE	OTHER	BLANTYRE	0	0	6.3	6.3
bas545	2021	M	26-35yrs	SINGLE	STUDENT	BLANTYRE	0	0	6.1	6.1
bas545	2021	M	26-35yrs	SINGLE	STUDENT	BLANTYRE	0	0	6.1	6.1
bas546	2017	M	16-25yrs	SINGLE	OTHER	BLANTYRE	0	0	1.8	1.8
bas546	2017	M	16-25yrs	SINGLE	OTHER	BLANTYRE	0	0	1.8	1.8
bas547	2021	M	26-35yrs	SINGLE	STUDENT	BLANTYRE	0	0	6.4	6.4
bas547	2021	M	26-35yrs	SINGLE	STUDENT	BLANTYRE	0	0	6.4	6.4
bas548	2018	M	26-35yrs	SINGLE	STUDENT	BLANTYRE	0	0	3.6	3.6
bas548	2018	M	26-35yrs	SINGLE	STUDENT	BLANTYRE	0	0	3.6	3.6
bas549	2021	M	26-35yrs	MARRIED	OTHER	BLANTYRE	0	0	4.8	4.8
bas549	2021	M	26-35yrs	MARRIED	OTHER	BLANTYRE	0	0	4.8	4.8
bas550	2018	M	26-35yrs	SINGLE	OTHER	BLANTYRE	0	0	3.1	3.1
bas550	2018	M	26-35yrs	SINGLE	OTHER	BLANTYRE	0	0	3.1	3.1
bas551	2017	F	46+yrs	DIVORCED	OTHER	BLANTYRE	0	0	1.6	1.6
bas551	2017	F	46+yrs	DIVORCED	OTHER	BLANTYRE	0	0	1.6	1.6
bas552	2021	M	26-35yrs	MARRIED	OTHER	BLANTYRE	0	0	6.5	6.5
bas552	2021	M	26-35yrs	MARRIED	OTHER	BLANTYRE	0	0	6.5	6.5
bas553	2021	M	26-35yrs	SINGLE	STUDENT	BLANTYRE	0	0	6.7	6.7
bas553	2021	M	26-35yrs	SINGLE	STUDENT	BLANTYRE	0	0	6.7	6.7
bas554	2019	M	26-35yrs	SINGLE	STUDENT	BLANTYRE	0	0	1.9	1.9
bas554	2019	M	26-35yrs	SINGLE	STUDENT	BLANTYRE	0	0	1.9	1.9
bas555	2021	M	36-45+yrs	MARRIED	STUDENT	BLANTYRE	0	0	6.5	6.5
bas555	2021	M	36-45+yrs	MARRIED	STUDENT	BLANTYRE	0	0	6.5	6.5
bas556	2021	M	36-45+yrs	MARRIED	OTHER	BLANTYRE	0	0	3.7	3.7
bas556	2021	M	36-45+yrs	MARRIED	OTHER	BLANTYRE	0	0	3.7	3.7
bas557	2020	M	26-35yrs	SINGLE	OTHER	BLANTYRE	0	0	5.3	5.3
bas557	2020	M	26-35yrs	SINGLE	OTHER	BLANTYRE	0	0	5.3	5.3
bas558	2021	M	26-35yrs	SINGLE	STUDENT	BLANTYRE	0	0	6.5	6.5
bas558	2021	M	26-35yrs	SINGLE	STUDENT	BLANTYRE	0	0	6.5	6.5
bas559	2021	M	26-35yrs	MARRIED	OTHER	BLANTYRE	0	0	1.6	1.6
bas559	2021	M	26-35yrs	MARRIED	OTHER	BLANTYRE	0	0	1.6	1.6
bas560	2021	M	26-35yrs	MARRIED	OTHER	BLANTYRE	0	0	6.2	6.2
bas560	2021	M	26-35yrs	MARRIED	OTHER	BLANTYRE	0	0	6.2	6.2
bas561	2021	M	26-35yrs	MARRIED	OTHER	BLANTYRE	0	0	6	6
bas561	2021	M	26-35yrs	MARRIED	OTHER	BLANTYRE	0	0	6	6
bas562	2019	M	26-35yrs	SINGLE	OTHER	BLANTYRE	0	0	4.1	4.1
bas562	2019	M	26-35yrs	SINGLE	OTHER	BLANTYRE	0	0	4.1	4.1
bas563	2018	M	26-35yrs	SINGLE	OTHER	BLANTYRE	0	0	3.3	3.3
bas563	2018	M	26-35yrs	SINGLE	OTHER	BLANTYRE	0	0	3.3	3.3
bas564	2020	M	26-35yrs	SINGLE	STUDENT	BLANTYRE	0	0	0.6	0.6
bas564	2020	M	26-35yrs	SINGLE	STUDENT	BLANTYRE	0	0	0.6	0.6
bas565	2021	M	36-45+yrs	SINGLE	OTHER	BLANTYRE	0	0	3.9	3.9
bas565	2021	M	36-45+yrs	SINGLE	OTHER	BLANTYRE	0	0	3.9	3.9
bas566	2020	M	26-35yrs	SINGLE	STUDENT	BLANTYRE	0	0	5.6	5.6
bas566	2020	M	26-35yrs	SINGLE	STUDENT	BLANTYRE	0	0	5.6	5.6
bas567	2019	M	26-35yrs	SINGLE	STUDENT	BLANTYRE	0	0	3.7	3.7
bas567	2019	M	26-35yrs	SINGLE	STUDENT	BLANTYRE	0	0	3.7	3.7
bas568	2021	M	46+yrs	SINGLE	OTHER	BLANTYRE	0	0	4.9	4.9
bas568	2021	M	46+yrs	SINGLE	OTHER	BLANTYRE	0	0	4.9	4.9
bas569	2019	M	26-35yrs	SINGLE	OTHER	BLANTYRE	0	0	4.4	4.4
bas569	2019	M	26-35yrs	SINGLE	OTHER	BLANTYRE	0	0	4.4	4.4
bas570	2019	M	26-35yrs	SINGLE	OTHER	BLANTYRE	0	0	4.1	4.1
bas570	2019	M	26-35yrs	SINGLE	OTHER	BLANTYRE	0	0	4.1	4.1
bas571	2019	M	26-35yrs	SINGLE	STUDENT	BLANTYRE	0	1	3.7	3.1
bas571	2019	M	26-35yrs	SINGLE	STUDENT	BLANTYRE	0	1	3.7	3.1
bas572	2019	M	36-45+yrs	SINGLE	OTHER	BLANTYRE	0	0	4.1	4.1
bas572	2019	M	36-45+yrs	SINGLE	OTHER	BLANTYRE	0	0	4.1	4.1
bas573	2021	M	46+yrs	MARRIED	OTHER	BLANTYRE	0	0	6	6
bas573	2021	M	46+yrs	MARRIED	OTHER	BLANTYRE	0	0	6	6
bas574	2021	M	36-45+yrs	SINGLE	OTHER	BLANTYRE	0	0	6	6
bas574	2021	M	36-45+yrs	SINGLE	OTHER	BLANTYRE	0	0	6	6
bas575	2020	M	26-35yrs	SINGLE	OTHER	BLANTYRE	0	0	5	5
bas575	2020	M	26-35yrs	SINGLE	OTHER	BLANTYRE	0	0	5	5
bas576	2020	M	36-45+yrs	DIVORCED	OTHER	BLANTYRE	0	0	3.2	3.2
bas576	2020	M	36-45+yrs	DIVORCED	OTHER	BLANTYRE	0	0	3.2	3.2
bas577	2021	M	26-35yrs	MARRIED	OTHER	BLANTYRE	0	0	6.4	6.4
bas577	2021	M	26-35yrs	MARRIED	OTHER	BLANTYRE	0	0	6.4	6.4
bas578	2020	M	46+yrs	SINGLE	OTHER	BLANTYRE	0	0	5.2	5.2
bas578	2020	M	46+yrs	SINGLE	OTHER	BLANTYRE	0	0	5.2	5.2
bas579	2021	M	26-35yrs	SINGLE	STUDENT	BLANTYRE	0	0	3.3	3.3
bas579	2021	M	26-35yrs	SINGLE	STUDENT	BLANTYRE	0	0	3.3	3.3
bas580	2017	M	26-35yrs	SINGLE	OTHER	BLANTYRE	0	0	2.4	2.4
bas580	2017	M	26-35yrs	SINGLE	OTHER	BLANTYRE	0	0	2.4	2.4
bas581	2021	M	26-35yrs	SINGLE	OTHER	BLANTYRE	0	0	1	1
bas581	2021	M	26-35yrs	SINGLE	OTHER	BLANTYRE	0	0	1	1
bas582	2017	M	26-35yrs	SINGLE	OTHER	BLANTYRE	0	0	2.8	2.8
bas582	2017	M	26-35yrs	SINGLE	OTHER	BLANTYRE	0	0	2.8	2.8
bas583	2021	M	46+yrs	SINGLE	OTHER	BLANTYRE	0	0	5.8	5.8
bas583	2021	M	46+yrs	SINGLE	OTHER	BLANTYRE	0	0	5.8	5.8
bas584	2021	M	36-45+yrs	MARRIED	OTHER	BLANTYRE	0	0	6.2	6.2
bas584	2021	M	36-45+yrs	MARRIED	OTHER	BLANTYRE	0	0	6.2	6.2
bas585	2021	M	36-45+yrs	SINGLE	OTHER	BLANTYRE	0	0	2.2	2.2
bas585	2021	M	36-45+yrs	SINGLE	OTHER	BLANTYRE	0	0	2.2	2.2
bas586	2020	M	36-45+yrs	MARRIED	OTHER	BLANTYRE	0	0	3.2	3.2
bas586	2020	M	36-45+yrs	MARRIED	OTHER	BLANTYRE	0	0	3.2	3.2
bas587	2021	M	36-45+yrs	MARRIED	OTHER	BLANTYRE	0	0	6.4	6.4
bas587	2021	M	36-45+yrs	MARRIED	OTHER	BLANTYRE	0	0	6.4	6.4
bas588	2021	M	36-45+yrs	MARRIED	OTHER	BLANTYRE	0	0	6.5	6.5
bas588	2021	M	36-45+yrs	MARRIED	OTHER	BLANTYRE	0	0	6.5	6.5
bas589	2018	M	16-25yrs	SINGLE	STUDENT	BLANTYRE	0	1	2.7	2.7
bas589	2018	M	16-25yrs	SINGLE	STUDENT	BLANTYRE	0	1	2.7	2.7
bas590	2018	M	36-45+yrs	MARRIED	OTHER	BLANTYRE	0	0	0.4	0.4
bas590	2018	M	36-45+yrs	MARRIED	OTHER	BLANTYRE	0	0	0.4	0.4
bas591	2019	M	26-35yrs	MARRIED	OTHER	BLANTYRE	0	0	3.6	3.6
bas591	2019	M	26-35yrs	MARRIED	OTHER	BLANTYRE	0	0	3.6	3.6
bas592	2017	M	16-25yrs	SINGLE	STUDENT	BLANTYRE	1	0	2.2	2.2
bas592	2017	M	16-25yrs	SINGLE	STUDENT	BLANTYRE	1	0	2.2	2.2
bas593	2019	M	26-35yrs	SINGLE	OTHER	BLANTYRE	0	0	4	4
bas593	2019	M	26-35yrs	SINGLE	OTHER	BLANTYRE	0	0	4	4
bas594	2021	M	36-45+yrs	MARRIED	OTHER	BLANTYRE	0	0	5.2	5.2
bas594	2021	M	36-45+yrs	MARRIED	OTHER	BLANTYRE	0	0	5.2	5.2
bas595	2021	M	36-45+yrs	MARRIED	OTHER	BLANTYRE	0	0	6.4	6.4
bas595	2021	M	36-45+yrs	MARRIED	OTHER	BLANTYRE	0	0	6.4	6.4
bas596	2021	M	26-35yrs	SINGLE	STUDENT	BLANTYRE	0	0	6.3	6.3
bas596	2021	M	26-35yrs	SINGLE	STUDENT	BLANTYRE	0	0	6.3	6.3
bas597	2017	M	26-35yrs	SINGLE	OTHER	BLANTYRE	0	0	0.9	0.9
bas597	2017	M	26-35yrs	SINGLE	OTHER	BLANTYRE	0	0	0.9	0.9
bas598	2020	M	26-35yrs	SINGLE	OTHER	BLANTYRE	0	0	4.9	4.9
bas598	2020	M	26-35yrs	SINGLE	OTHER	BLANTYRE	0	0	4.9	4.9
bas599	2021	M	26-35yrs	MARRIED	OTHER	BLANTYRE	0	0	6.3	6.3
bas599	2021	M	26-35yrs	MARRIED	OTHER	BLANTYRE	0	0	6.3	6.3
bas600	2019	M	46+yrs	MARRIED	OTHER	BLANTYRE	0	0	4.3	4.3
bas600	2019	M	46+yrs	MARRIED	OTHER	BLANTYRE	0	0	4.3	4.3
bas601	2021	M	26-35yrs	SINGLE	OTHER	BLANTYRE	0	0	5.1	5.1
bas601	2021	M	26-35yrs	SINGLE	OTHER	BLANTYRE	0	0	5.1	5.1
bas602	2018	M	26-35yrs	SINGLE	OTHER	BLANTYRE	0	0	2.9	2.9
bas602	2018	M	26-35yrs	SINGLE	OTHER	BLANTYRE	0	0	2.9	2.9
bas603	2021	M	26-35yrs	MARRIED	OTHER	BLANTYRE	0	0	3.9	3.9
bas603	2021	M	26-35yrs	MARRIED	OTHER	BLANTYRE	0	0	3.9	3.9
bas604	2020	M	36-45+yrs	MARRIED	OTHER	BLANTYRE	0	0	4.3	4.3
bas604	2020	M	36-45+yrs	MARRIED	OTHER	BLANTYRE	0	0	4.3	4.3
bas605	2017	M	26-35yrs	MARRIED	OTHER	BLANTYRE	0	0	2	2
bas605	2017	M	26-35yrs	MARRIED	OTHER	BLANTYRE	0	0	2	2
bas606	2019	M	36-45+yrs	MARRIED	OTHER	BLANTYRE	0	0	4	4
bas606	2019	M	36-45+yrs	MARRIED	OTHER	BLANTYRE	0	0	4	4
bas607	2020	M	26-35yrs	MARRIED	OTHER	BLANTYRE	0	0	4.9	4.9
bas607	2020	M	26-35yrs	MARRIED	OTHER	BLANTYRE	0	0	4.9	4.9
bas608	2020	M	26-35yrs	SINGLE	STUDENT	BLANTYRE	1	0	3.2	3.2
bas608	2020	M	26-35yrs	SINGLE	STUDENT	BLANTYRE	1	0	3.2	3.2
bas609	2020	M	26-35yrs	SINGLE	OTHER	BLANTYRE	0	0	1.8	1.8
bas609	2020	M	26-35yrs	SINGLE	OTHER	BLANTYRE	0	0	1.8	1.8
bas610	2021	M	36-45+yrs	MARRIED	OTHER	BLANTYRE	0	0	6.1	6.1
bas610	2021	M	36-45+yrs	MARRIED	OTHER	BLANTYRE	0	0	6.1	6.1
bas611	2021	M	26-35yrs	SINGLE	OTHER	BLANTYRE	0	0	6.5	6.5
bas611	2021	M	26-35yrs	SINGLE	OTHER	BLANTYRE	0	0	6.5	6.5
bas612	2018	M	16-25yrs	SINGLE	STUDENT	BLANTYRE	0	0	3.1	3.1
bas612	2018	M	16-25yrs	SINGLE	STUDENT	BLANTYRE	0	0	3.1	3.1
bas613	2017	M	26-35yrs	SINGLE	STUDENT	BLANTYRE	0	0	2.1	2.1
bas613	2017	M	26-35yrs	SINGLE	STUDENT	BLANTYRE	0	0	2.1	2.1
bas614	2021	M	26-35yrs	SINGLE	OTHER	BLANTYRE	0	0	6.3	6.3
bas614	2021	M	26-35yrs	SINGLE	OTHER	BLANTYRE	0	0	6.3	6.3
bas615	2020	M	26-35yrs	MARRIED	OTHER	BLANTYRE	0	0	4.8	4.8
bas615	2020	M	26-35yrs	MARRIED	OTHER	BLANTYRE	0	0	4.8	4.8
bas616	2021	M	26-35yrs	SINGLE	STUDENT	BLANTYRE	0	0	4.1	4.1
bas616	2021	M	26-35yrs	SINGLE	STUDENT	BLANTYRE	0	0	4.1	4.1
bas617	2019	M	46+yrs	SINGLE	OTHER	BLANTYRE	0	0	4.1	4.1
bas617	2019	M	46+yrs	SINGLE	OTHER	BLANTYRE	0	0	4.1	4.1
bas618	2019	M	36-45+yrs	SINGLE	OTHER	BLANTYRE	0	0	2.1	2.1
bas618	2019	M	36-45+yrs	SINGLE	OTHER	BLANTYRE	0	0	2.1	2.1
bas619	2021	M	26-35yrs	SINGLE	OTHER	BLANTYRE	0	0	5.8	5.8
bas619	2021	M	26-35yrs	SINGLE	OTHER	BLANTYRE	0	0	5.8	5.8
bas620	2021	M	36-45+yrs	MARRIED	OTHER	BLANTYRE	0	1	6.4	6.4
bas620	2021	M	36-45+yrs	MARRIED	OTHER	BLANTYRE	0	1	6.4	6.4
bas621	2018	M	16-25yrs	SINGLE	STUDENT	BLANTYRE	0	0	2.3	2.3
bas621	2018	M	16-25yrs	SINGLE	STUDENT	BLANTYRE	0	0	2.3	2.3
bas622	2021	M	16-25yrs	SINGLE	OTHER	BLANTYRE	0	0	3.8	3.8
bas622	2021	M	16-25yrs	SINGLE	OTHER	BLANTYRE	0	0	3.8	3.8
bas623	2018	M	16-25yrs	SINGLE	STUDENT	BLANTYRE	0	0	2.9	2.9
bas623	2018	M	16-25yrs	SINGLE	STUDENT	BLANTYRE	0	0	2.9	2.9
bas624	2021	M	26-35yrs	SINGLE	STUDENT	BLANTYRE	0	0	4	4
bas624	2021	M	26-35yrs	SINGLE	STUDENT	BLANTYRE	0	0	4	4
bas625	2019	M	26-35yrs	SINGLE	STUDENT	BLANTYRE	0	0	4	4
bas625	2019	M	26-35yrs	SINGLE	STUDENT	BLANTYRE	0	0	4	4
bas626	2020	M	26-35yrs	SINGLE	OTHER	BLANTYRE	0	0	0.5	0.5
bas626	2020	M	26-35yrs	SINGLE	OTHER	BLANTYRE	0	0	0.5	0.5
bas627	2018	F	16-25yrs	SINGLE	STUDENT	BLANTYRE	0	0	3	3
bas627	2018	F	16-25yrs	SINGLE	STUDENT	BLANTYRE	0	0	3	3
bas628	2021	M	26-35yrs	SINGLE	OTHER	BLANTYRE	0	0	6	6
bas628	2021	M	26-35yrs	SINGLE	OTHER	BLANTYRE	0	0	6	6
bas629	2021	M	36-45+yrs	MARRIED	OTHER	BLANTYRE	0	0	5.1	5.1
bas629	2021	M	36-45+yrs	MARRIED	OTHER	BLANTYRE	0	0	5.1	5.1
bas630	2021	M	26-35yrs	SINGLE	OTHER	BLANTYRE	0	0	6.3	6.3
bas630	2021	M	26-35yrs	SINGLE	OTHER	BLANTYRE	0	0	6.3	6.3
bas631	2020	M	46+yrs	MARRIED	OTHER	BLANTYRE	0	0	5.3	5.3
bas631	2020	M	46+yrs	MARRIED	OTHER	BLANTYRE	0	0	5.3	5.3
bas632	2017	M	26-35yrs	SINGLE	OTHER	BLANTYRE	0	0	1.9	1.9
bas632	2017	M	26-35yrs	SINGLE	OTHER	BLANTYRE	0	0	1.9	1.9
bas633	2021	M	36-45+yrs	MARRIED	OTHER	BLANTYRE	0	0	2.1	2.1
bas633	2021	M	36-45+yrs	MARRIED	OTHER	BLANTYRE	0	0	2.1	2.1
bas634	2021	M	36-45+yrs	SINGLE	STUDENT	BLANTYRE	0	0	1.7	1.7
bas634	2021	M	36-45+yrs	SINGLE	STUDENT	BLANTYRE	0	0	1.7	1.7
bas635	2020	M	36-45+yrs	SINGLE	OTHER	BLANTYRE	0	0	5	5
bas635	2020	M	36-45+yrs	SINGLE	OTHER	BLANTYRE	0	0	5	5
bas636	2021	M	46+yrs	SINGLE	OTHER	BLANTYRE	0	0	2.2	2.2
bas636	2021	M	46+yrs	SINGLE	OTHER	BLANTYRE	0	0	2.2	2.2
bas637	2021	M	36-45+yrs	MARRIED	OTHER	BLANTYRE	0	0	6.5	6.5
bas637	2021	M	36-45+yrs	MARRIED	OTHER	BLANTYRE	0	0	6.5	6.5
bas638	2021	M	36-45+yrs	SINGLE	OTHER	BLANTYRE	0	0	6.4	6.4
bas638	2021	M	36-45+yrs	SINGLE	OTHER	BLANTYRE	0	0	6.4	6.4
bas639	2018	M	36-45+yrs	SINGLE	OTHER	BLANTYRE	0	0	3.3	3.3
bas639	2018	M	36-45+yrs	SINGLE	OTHER	BLANTYRE	0	0	3.3	3.3
bas640	2018	M	16-25yrs	SINGLE	OTHER	BLANTYRE	0	1	2.2	2.2
bas640	2018	M	16-25yrs	SINGLE	OTHER	BLANTYRE	0	1	2.2	2.2
bas641	2021	M	36-45+yrs	MARRIED	OTHER	BLANTYRE	0	0	6.2	6.2
bas641	2021	M	36-45+yrs	MARRIED	OTHER	BLANTYRE	0	0	6.2	6.2
bas642	2017	M	26-35yrs	SINGLE	STUDENT	BLANTYRE	0	0	2.6	2.6
bas642	2017	M	26-35yrs	SINGLE	STUDENT	BLANTYRE	0	0	2.6	2.6
bas643	2021	M	26-35yrs	SINGLE	OTHER	BLANTYRE	0	0	0.6	0.6
bas643	2021	M	26-35yrs	SINGLE	OTHER	BLANTYRE	0	0	0.6	0.6
bas644	2020	M	26-35yrs	SINGLE	STUDENT	BLANTYRE	0	0	1.7	1.7
bas644	2020	M	26-35yrs	SINGLE	STUDENT	BLANTYRE	0	0	1.7	1.7
bas645	2020	M	16-25yrs	SINGLE	OTHER	BLANTYRE	0	1	4.7	4.7
bas645	2020	M	16-25yrs	SINGLE	OTHER	BLANTYRE	0	1	4.7	4.7
bas646	2019	M	36-45+yrs	SINGLE	OTHER	BLANTYRE	0	0	3.6	3.6
bas646	2019	M	36-45+yrs	SINGLE	OTHER	BLANTYRE	0	0	3.6	3.6
bas647	2021	M	26-35yrs	SINGLE	STUDENT	BLANTYRE	0	0	5.4	5.4
bas647	2021	M	26-35yrs	SINGLE	STUDENT	BLANTYRE	0	0	5.4	5.4
bas648	2017	M	26-35yrs	SINGLE	STUDENT	BLANTYRE	0	0	2.9	2.9
bas648	2017	M	26-35yrs	SINGLE	STUDENT	BLANTYRE	0	0	2.9	2.9
bas649	2018	M	26-35yrs	SINGLE	STUDENT	BLANTYRE	0	0	2.9	2.9
bas649	2018	M	26-35yrs	SINGLE	STUDENT	BLANTYRE	0	0	2.9	2.9
bas650	2021	M	36-45+yrs	SINGLE	OTHER	BLANTYRE	0	0	6.3	6.3
bas650	2021	M	36-45+yrs	SINGLE	OTHER	BLANTYRE	0	0	6.3	6.3
bas651	2017	M	26-35yrs	MARRIED	OTHER	BLANTYRE	0	0	2.6	2.6
bas651	2017	M	26-35yrs	MARRIED	OTHER	BLANTYRE	0	0	2.6	2.6
bas652	2021	M	26-35yrs	SINGLE	OTHER	BLANTYRE	0	0	5.2	5.2
bas652	2021	M	26-35yrs	SINGLE	OTHER	BLANTYRE	0	0	5.2	5.2
bas653	2021	M	26-35yrs	SINGLE	OTHER	BLANTYRE	0	0	6.4	6.4
bas653	2021	M	26-35yrs	SINGLE	OTHER	BLANTYRE	0	0	6.4	6.4
bas654	2018	M	16-25yrs	SINGLE	OTHER	BLANTYRE	0	1	3.3	3.3
bas654	2018	M	16-25yrs	SINGLE	OTHER	BLANTYRE	0	1	3.3	3.3
bas655	2021	M	26-35yrs	MARRIED	OTHER	BLANTYRE	0	0	6.1	6.1
bas655	2021	M	26-35yrs	MARRIED	OTHER	BLANTYRE	0	0	6.1	6.1
bas656	2020	M	36-45+yrs	MARRIED	OTHER	BLANTYRE	0	0	5	5
bas656	2020	M	36-45+yrs	MARRIED	OTHER	BLANTYRE	0	0	5	5
bas657	2018	M	16-25yrs	SINGLE	STUDENT	BLANTYRE	0	0	3.7	3.7
bas657	2018	M	16-25yrs	SINGLE	STUDENT	BLANTYRE	0	0	3.7	3.7
bas658	2020	M	36-45+yrs	MARRIED	OTHER	BLANTYRE	0	0	5.8	5.8
bas658	2020	M	36-45+yrs	MARRIED	OTHER	BLANTYRE	0	0	5.8	5.8
bas659	2020	M	26-35yrs	SINGLE	STUDENT	BLANTYRE	0	0	2.1	2.1
bas659	2020	M	26-35yrs	SINGLE	STUDENT	BLANTYRE	0	0	2.1	2.1
bas660	2020	F	26-35yrs	SINGLE	OTHER	BLANTYRE	0	0	5.1	5.1
bas660	2020	F	26-35yrs	SINGLE	OTHER	BLANTYRE	0	0	5.1	5.1
bas661	2021	M	26-35yrs	SINGLE	STUDENT	BLANTYRE	0	0	4	4
bas661	2021	M	26-35yrs	SINGLE	STUDENT	BLANTYRE	0	0	4	4
bas662	2021	M	26-35yrs	SINGLE	STUDENT	BLANTYRE	0	0	6.4	6.4
bas662	2021	M	26-35yrs	SINGLE	STUDENT	BLANTYRE	0	0	6.4	6.4
bas663	2018	M	26-35yrs	SINGLE	STUDENT	BLANTYRE	0	0	3	3
bas663	2018	M	26-35yrs	SINGLE	STUDENT	BLANTYRE	0	0	3	3
bas664	2020	M	26-35yrs	MARRIED	OTHER	BLANTYRE	0	0	4.2	4.2
bas664	2020	M	26-35yrs	MARRIED	OTHER	BLANTYRE	0	0	4.2	4.2
bas665	2018	M	26-35yrs	SINGLE	OTHER	BLANTYRE	0	0	3.4	3.4
bas665	2018	M	26-35yrs	SINGLE	OTHER	BLANTYRE	0	0	3.4	3.4
bas666	2021	M	26-35yrs	MARRIED	OTHER	BLANTYRE	0	0	5.3	5.3
bas666	2021	M	26-35yrs	MARRIED	OTHER	BLANTYRE	0	0	5.3	5.3
bas667	2017	M	16-25yrs	SINGLE	STUDENT	BLANTYRE	0	0	1	1
bas667	2017	M	16-25yrs	SINGLE	STUDENT	BLANTYRE	0	0	1	1
bas668	2020	M	36-45+yrs	SINGLE	OTHER	BLANTYRE	0	1	4.7	4.7
bas668	2020	M	36-45+yrs	SINGLE	OTHER	BLANTYRE	0	1	4.7	4.7
bas669	2021	M	26-35yrs	SINGLE	OTHER	BLANTYRE	0	0	6.4	6.4
bas669	2021	M	26-35yrs	SINGLE	OTHER	BLANTYRE	0	0	6.4	6.4
bas670	2019	F	16-25yrs	SINGLE	STUDENT	BLANTYRE	0	0	2.3	2.3
bas670	2019	F	16-25yrs	SINGLE	STUDENT	BLANTYRE	0	0	2.3	2.3
bas671	2018	M	26-35yrs	SINGLE	STUDENT	BLANTYRE	0	0	2.5	2.5
bas671	2018	M	26-35yrs	SINGLE	STUDENT	BLANTYRE	0	0	2.5	2.5
bas672	2020	M	26-35yrs	MARRIED	OTHER	BLANTYRE	0	0	5.6	5.6
bas672	2020	M	26-35yrs	MARRIED	OTHER	BLANTYRE	0	0	5.6	5.6
bas673	2021	M	26-35yrs	MARRIED	STUDENT	BLANTYRE	0	0	5.2	5.2
bas673	2021	M	26-35yrs	MARRIED	STUDENT	BLANTYRE	0	0	5.2	5.2
bas674	2021	M	36-45+yrs	MARRIED	OTHER	BLANTYRE	0	0	6.4	6.4
bas674	2021	M	36-45+yrs	MARRIED	OTHER	BLANTYRE	0	0	6.4	6.4
bas675	2017	M	36-45+yrs	MARRIED	OTHER	BLANTYRE	0	0	0.2	0.2
bas675	2017	M	36-45+yrs	MARRIED	OTHER	BLANTYRE	0	0	0.2	0.2
bas676	2020	M	36-45+yrs	SINGLE	OTHER	BLANTYRE	0	0	4.3	4.3
bas676	2020	M	36-45+yrs	SINGLE	OTHER	BLANTYRE	0	0	4.3	4.3
bas677	2017	M	26-35yrs	SINGLE	OTHER	BLANTYRE	0	0	2.1	2.1
bas677	2017	M	26-35yrs	SINGLE	OTHER	BLANTYRE	0	0	2.1	2.1
bas678	2018	M	36-45+yrs	SINGLE	OTHER	BLANTYRE	0	0	3.7	3.7
bas678	2018	M	36-45+yrs	SINGLE	OTHER	BLANTYRE	0	0	3.7	3.7
bas679	2020	M	26-35yrs	SINGLE	OTHER	BLANTYRE	0	0	5	5
bas679	2020	M	26-35yrs	SINGLE	OTHER	BLANTYRE	0	0	5	5
bas680	2019	M	26-35yrs	SINGLE	STUDENT	BLANTYRE	0	0	1.9	1.9
bas680	2019	M	26-35yrs	SINGLE	STUDENT	BLANTYRE	0	0	1.9	1.9
bas681	2021	M	26-35yrs	SINGLE	OTHER	BLANTYRE	0	0	6.2	6.2
bas681	2021	M	26-35yrs	SINGLE	OTHER	BLANTYRE	0	0	6.2	6.2
bas682	2017	M	16-25yrs	MARRIED	STUDENT	BLANTYRE	0	0	1.6	1.6
bas682	2017	M	16-25yrs	MARRIED	STUDENT	BLANTYRE	0	0	1.6	1.6
bas683	2019	M	16-25yrs	SINGLE	OTHER	BLANTYRE	0	0	3.9	3.9
bas683	2019	M	16-25yrs	SINGLE	OTHER	BLANTYRE	0	0	3.9	3.9
bas684	2019	M	26-35yrs	SINGLE	OTHER	BLANTYRE	0	0	4.3	4.3
bas684	2019	M	26-35yrs	SINGLE	OTHER	BLANTYRE	0	0	4.3	4.3
bas685	2018	M	26-35yrs	SINGLE	STUDENT	BLANTYRE	0	0	3.4	3.4
bas685	2018	M	26-35yrs	SINGLE	STUDENT	BLANTYRE	0	0	3.4	3.4
bas686	2020	M	26-35yrs	SINGLE	OTHER	BLANTYRE	0	0	5.4	5.4
bas686	2020	M	26-35yrs	SINGLE	OTHER	BLANTYRE	0	0	5.4	5.4
bas687	2018	M	26-35yrs	SINGLE	OTHER	BLANTYRE	0	0	3.7	3.7
bas687	2018	M	26-35yrs	SINGLE	OTHER	BLANTYRE	0	0	3.7	3.7
bas688	2020	M	26-35yrs	SINGLE	OTHER	BLANTYRE	0	0	4.8	4.8
bas688	2020	M	26-35yrs	SINGLE	OTHER	BLANTYRE	0	0	4.8	4.8
bas689	2020	M	26-35yrs	SINGLE	OTHER	BLANTYRE	0	0	5.5	5.5
bas689	2020	M	26-35yrs	SINGLE	OTHER	BLANTYRE	0	0	5.5	5.5
bas690	2019	M	26-35yrs	SINGLE	STUDENT	BLANTYRE	0	0	4.6	4.6
bas690	2019	M	26-35yrs	SINGLE	STUDENT	BLANTYRE	0	0	4.6	4.6
bas691	2020	M	26-35yrs	SINGLE	OTHER	BLANTYRE	0	0	5.2	5.2
bas691	2020	M	26-35yrs	SINGLE	OTHER	BLANTYRE	0	0	5.2	5.2
bas692	2021	M	26-35yrs	SINGLE	STUDENT	BLANTYRE	0	0	5.3	5.3
bas692	2021	M	26-35yrs	SINGLE	STUDENT	BLANTYRE	0	0	5.3	5.3
bas693	2020	M	26-35yrs	MARRIED	OTHER	BLANTYRE	0	0	5.4	5.4
bas693	2020	M	26-35yrs	MARRIED	OTHER	BLANTYRE	0	0	5.4	5.4
bas694	2020	M	36-45+yrs	MARRIED	OTHER	BLANTYRE	0	0	0.5	0.5
bas694	2020	M	36-45+yrs	MARRIED	OTHER	BLANTYRE	0	0	0.5	0.5
bas695	2017	M	26-35yrs	SINGLE	STUDENT	BLANTYRE	1	0	1.1	1.5
bas695	2017	M	26-35yrs	SINGLE	STUDENT	BLANTYRE	1	0	1.1	1.5
bas696	2021	M	36-45+yrs	MARRIED	OTHER	BLANTYRE	0	0	6.3	6.3
bas696	2021	M	36-45+yrs	MARRIED	OTHER	BLANTYRE	0	0	6.3	6.3
bas697	2021	M	46+yrs	MARRIED	OTHER	BLANTYRE	0	0	6.6	6.6
bas697	2021	M	46+yrs	MARRIED	OTHER	BLANTYRE	0	0	6.6	6.6
bas698	2020	F	36-45+yrs	DIVORCED	OTHER	BLANTYRE	0	0	5.7	5.7
bas698	2020	F	36-45+yrs	DIVORCED	OTHER	BLANTYRE	0	0	5.7	5.7
bas699	2019	M	26-35yrs	MARRIED	OTHER	BLANTYRE	0	0	4.2	4.2
bas699	2019	M	26-35yrs	MARRIED	OTHER	BLANTYRE	0	0	4.2	4.2
bas700	2019	M	26-35yrs	SINGLE	OTHER	BLANTYRE	0	0	3.6	3.6
bas700	2019	M	26-35yrs	SINGLE	OTHER	BLANTYRE	0	0	3.6	3.6
bas701	2021	M	26-35yrs	MARRIED	OTHER	BLANTYRE	0	0	1.7	1.7
bas701	2021	M	26-35yrs	MARRIED	OTHER	BLANTYRE	0	0	1.7	1.7
bas702	2017	M	16-25yrs	SINGLE	OTHER	BLANTYRE	1	0	0.3	0.3
bas702	2017	M	16-25yrs	SINGLE	OTHER	BLANTYRE	1	0	0.3	0.3
bas703	2019	M	16-25yrs	SINGLE	STUDENT	BLANTYRE	0	0	4.4	4.4
bas703	2019	M	16-25yrs	SINGLE	STUDENT	BLANTYRE	0	0	4.4	4.4
bas704	2021	M	26-35yrs	SINGLE	STUDENT	BLANTYRE	0	1	6.2	6.2
bas704	2021	M	26-35yrs	SINGLE	STUDENT	BLANTYRE	0	1	6.2	6.2
bas705	2017	M	26-35yrs	SINGLE	STUDENT	BLANTYRE	0	0	1.6	1.6
bas705	2017	M	26-35yrs	SINGLE	STUDENT	BLANTYRE	0	0	1.6	1.6
bas706	2017	M	26-35yrs	SINGLE	STUDENT	BLANTYRE	0	0	2.3	2.3
bas706	2017	M	26-35yrs	SINGLE	STUDENT	BLANTYRE	0	0	2.3	2.3
bas707	2021	M	36-45+yrs	MARRIED	OTHER	BLANTYRE	0	0	6.6	6.6
bas707	2021	M	36-45+yrs	MARRIED	OTHER	BLANTYRE	0	0	6.6	6.6
bas708	2021	M	36-45+yrs	MARRIED	OTHER	BLANTYRE	0	0	6	6
bas708	2021	M	36-45+yrs	MARRIED	OTHER	BLANTYRE	0	0	6	6
bas709	2021	M	26-35yrs	SINGLE	OTHER	BLANTYRE	0	0	5.9	5.9
bas709	2021	M	26-35yrs	SINGLE	OTHER	BLANTYRE	0	0	5.9	5.9
bas710	2021	M	26-35yrs	SINGLE	OTHER	BLANTYRE	0	0	6.7	6.7
bas710	2021	M	26-35yrs	SINGLE	OTHER	BLANTYRE	0	0	6.7	6.7
bas711	2018	M	26-35yrs	SINGLE	STUDENT	BLANTYRE	0	0	2.6	2.6
bas711	2018	M	26-35yrs	SINGLE	STUDENT	BLANTYRE	0	0	2.6	2.6
bas712	2018	M	26-35yrs	SINGLE	OTHER	BLANTYRE	0	0	3.3	3.3
bas712	2018	M	26-35yrs	SINGLE	OTHER	BLANTYRE	0	0	3.3	3.3
bas713	2021	M	26-35yrs	SINGLE	STUDENT	BLANTYRE	0	0	2.7	2.7
bas713	2021	M	26-35yrs	SINGLE	STUDENT	BLANTYRE	0	0	2.7	2.7
bas714	2019	M	36-45+yrs	SINGLE	OTHER	BLANTYRE	0	0	4	4
bas714	2019	M	36-45+yrs	SINGLE	OTHER	BLANTYRE	0	0	4	4
bas715	2021	M	26-35yrs	SINGLE	STUDENT	BLANTYRE	0	0	6.3	6.3
bas715	2021	M	26-35yrs	SINGLE	STUDENT	BLANTYRE	0	0	6.3	6.3
bas716	2019	M	26-35yrs	MARRIED	OTHER	BLANTYRE	0	0	0.4	0.4
bas716	2019	M	26-35yrs	MARRIED	OTHER	BLANTYRE	0	0	0.4	0.4
bas717	2020	M	26-35yrs	SINGLE	STUDENT	BLANTYRE	0	0	5.5	5.5
bas717	2020	M	26-35yrs	SINGLE	STUDENT	BLANTYRE	0	0	5.5	5.5
bas718	2017	F	16-25yrs	SINGLE	OTHER	BLANTYRE	0	0	1.8	1.8
bas718	2017	F	16-25yrs	SINGLE	OTHER	BLANTYRE	0	0	1.8	1.8
bas719	2021	M	26-35yrs	SINGLE	STUDENT	BLANTYRE	0	0	0.9	0.9
bas719	2021	M	26-35yrs	SINGLE	STUDENT	BLANTYRE	0	0	0.9	0.9
bas720	2020	M	26-35yrs	SINGLE	STUDENT	BLANTYRE	0	0	5.3	5.3
bas720	2020	M	26-35yrs	SINGLE	STUDENT	BLANTYRE	0	0	5.3	5.3
bas721	2021	M	26-35yrs	SINGLE	STUDENT	BLANTYRE	0	0	5.8	5.8
bas721	2021	M	26-35yrs	SINGLE	STUDENT	BLANTYRE	0	0	5.8	5.8
bas722	2020	M	26-35yrs	SINGLE	OTHER	BLANTYRE	0	0	5.8	5.8
bas722	2020	M	26-35yrs	SINGLE	OTHER	BLANTYRE	0	0	5.8	5.8
bas723	2019	M	26-35yrs	SINGLE	STUDENT	BLANTYRE	0	0	2.5	2.5
bas723	2019	M	26-35yrs	SINGLE	STUDENT	BLANTYRE	0	0	2.5	2.5
bas724	2020	M	26-35yrs	SINGLE	OTHER	BLANTYRE	0	0	1	1
bas724	2020	M	26-35yrs	SINGLE	OTHER	BLANTYRE	0	0	1	1
bas725	2017	M	26-35yrs	SINGLE	OTHER	BLANTYRE	0	0	2.4	2.4
bas725	2017	M	26-35yrs	SINGLE	OTHER	BLANTYRE	0	0	2.4	2.4
bas726	2020	F	36-45+yrs	MARRIED	OTHER	BLANTYRE	0	1	5.5	5.5
bas726	2020	F	36-45+yrs	MARRIED	OTHER	BLANTYRE	0	1	5.5	5.5
bas727	2021	M	36-45+yrs	SINGLE	OTHER	BLANTYRE	0	0	2.8	2.8
bas727	2021	M	36-45+yrs	SINGLE	OTHER	BLANTYRE	0	0	2.8	2.8
bas728	2018	M	36-45+yrs	MARRIED	OTHER	BLANTYRE	0	0	0.6	0.6
bas728	2018	M	36-45+yrs	MARRIED	OTHER	BLANTYRE	0	0	0.6	0.6
bas729	2018	M	26-35yrs	SINGLE	OTHER	BLANTYRE	1	1	3.8	3.8
bas729	2018	M	26-35yrs	SINGLE	OTHER	BLANTYRE	1	1	3.8	3.8
bas730	2020	M	26-35yrs	SINGLE	OTHER	BLANTYRE	0	0	1	1
bas730	2020	M	26-35yrs	SINGLE	OTHER	BLANTYRE	0	0	1	1
bas731	2019	M	26-35yrs	SINGLE	STUDENT	BLANTYRE	0	0	4.2	4.2
bas731	2019	M	26-35yrs	SINGLE	STUDENT	BLANTYRE	0	0	4.2	4.2
bas732	2021	M	36-45+yrs	MARRIED	OTHER	BLANTYRE	0	0	6.6	6.6
bas732	2021	M	36-45+yrs	MARRIED	OTHER	BLANTYRE	0	0	6.6	6.6
bas733	2020	M	36-45+yrs	MARRIED	OTHER	BLANTYRE	0	0	5.7	5.7
bas733	2020	M	36-45+yrs	MARRIED	OTHER	BLANTYRE	0	0	5.7	5.7
bas734	2018	M	26-35yrs	SINGLE	OTHER	BLANTYRE	0	0	2.6	2.6
bas734	2018	M	26-35yrs	SINGLE	OTHER	BLANTYRE	0	0	2.6	2.6
bas735	2019	M	26-35yrs	SINGLE	OTHER	BLANTYRE	0	0	3.7	3.7
bas735	2019	M	26-35yrs	SINGLE	OTHER	BLANTYRE	0	0	3.7	3.7
bas736	2018	F	36-45+yrs	MARRIED	STUDENT	BLANTYRE	0	0	0.8	0.8
bas736	2018	F	36-45+yrs	MARRIED	STUDENT	BLANTYRE	0	0	0.8	0.8
bas737	2020	M	36-45+yrs	SINGLE	OTHER	BLANTYRE	0	0	1.6	1.6
bas737	2020	M	36-45+yrs	SINGLE	OTHER	BLANTYRE	0	0	1.6	1.6
bas738	2017	F	26-35yrs	SINGLE	OTHER	BLANTYRE	0	0	2.2	2.2
bas738	2017	F	26-35yrs	SINGLE	OTHER	BLANTYRE	0	0	2.2	2.2
bas739	2021	M	26-35yrs	SINGLE	STUDENT	BLANTYRE	0	0	4	4
bas739	2021	M	26-35yrs	SINGLE	STUDENT	BLANTYRE	0	0	4	4
bas740	2021	M	36-45+yrs	SINGLE	OTHER	BLANTYRE	0	0	6.5	6.5
bas740	2021	M	36-45+yrs	SINGLE	OTHER	BLANTYRE	0	0	6.5	6.5
bas741	2021	M	26-35yrs	MARRIED	OTHER	BLANTYRE	0	0	6.5	6.5
bas741	2021	M	26-35yrs	MARRIED	OTHER	BLANTYRE	0	0	6.5	6.5
bas743	2021	M	26-35yrs	SINGLE	STUDENT	BLANTYRE	0	0	3.5	3.5
bas743	2021	M	26-35yrs	SINGLE	STUDENT	BLANTYRE	0	0	3.5	3.5
bas744	2020	M	36-45+yrs	SINGLE	OTHER	BLANTYRE	0	0	1.2	1.2
bas744	2020	M	36-45+yrs	SINGLE	OTHER	BLANTYRE	0	0	1.2	1.2
bas745	2019	M	26-35yrs	MARRIED	OTHER	BLANTYRE	0	0	4.4	4.4
bas745	2019	M	26-35yrs	MARRIED	OTHER	BLANTYRE	0	0	4.4	4.4
bas746	2018	M	26-35yrs	SINGLE	STUDENT	BLANTYRE	0	0	3.2	3.2
bas746	2018	M	26-35yrs	SINGLE	STUDENT	BLANTYRE	0	0	3.2	3.2
bas747	2021	M	36-45+yrs	MARRIED	OTHER	BLANTYRE	0	0	5.6	5.6
bas747	2021	M	36-45+yrs	MARRIED	OTHER	BLANTYRE	0	0	5.6	5.6
bas748	2021	M	36-45+yrs	MARRIED	OTHER	BLANTYRE	0	1	6.1	1.8
bas748	2021	M	36-45+yrs	MARRIED	OTHER	BLANTYRE	0	1	6.1	1.8
bas749	2017	M	26-35yrs	SINGLE	OTHER	BLANTYRE	0	0	2.8	2.8
bas749	2017	M	26-35yrs	SINGLE	OTHER	BLANTYRE	0	0	2.8	2.8
bas750	2021	M	36-45+yrs	MARRIED	OTHER	BLANTYRE	0	0	6.2	6.2
bas750	2021	M	36-45+yrs	MARRIED	OTHER	BLANTYRE	0	0	6.2	6.2
bas751	2018	M	36-45+yrs	MARRIED	OTHER	BLANTYRE	0	1	3.5	3.5
bas751	2018	M	36-45+yrs	MARRIED	OTHER	BLANTYRE	0	1	3.5	3.5
bas752	2021	M	26-35yrs	SINGLE	STUDENT	BLANTYRE	0	0	5.4	5.4
bas752	2021	M	26-35yrs	SINGLE	STUDENT	BLANTYRE	0	0	5.4	5.4
bas753	2017	M	16-25yrs	SINGLE	STUDENT	BLANTYRE	0	0	2.1	2.1
bas753	2017	M	16-25yrs	SINGLE	STUDENT	BLANTYRE	0	0	2.1	2.1
bas754	2021	M	26-35yrs	SINGLE	OTHER	BLANTYRE	0	0	6	6
bas754	2021	M	26-35yrs	SINGLE	OTHER	BLANTYRE	0	0	6	6
bas755	2019	M	36-45+yrs	SINGLE	OTHER	BLANTYRE	0	0	4.1	4.1
bas755	2019	M	36-45+yrs	SINGLE	OTHER	BLANTYRE	0	0	4.1	4.1
bas756	2021	M	26-35yrs	SINGLE	STUDENT	BLANTYRE	0	0	6.1	6.1
bas756	2021	M	26-35yrs	SINGLE	STUDENT	BLANTYRE	0	0	6.1	6.1
bas757	2018	M	26-35yrs	SINGLE	OTHER	BLANTYRE	0	0	3.1	3.1
bas757	2018	M	26-35yrs	SINGLE	OTHER	BLANTYRE	0	0	3.1	3.1
bas758	2017	M	26-35yrs	MARRIED	OTHER	BLANTYRE	0	0	1.9	1.9
bas758	2017	M	26-35yrs	MARRIED	OTHER	BLANTYRE	0	0	1.9	1.9
bas759	2021	M	26-35yrs	SINGLE	OTHER	BLANTYRE	0	0	4.4	4.4
bas759	2021	M	26-35yrs	SINGLE	OTHER	BLANTYRE	0	0	4.4	4.4
bas760	2017	M	26-35yrs	SINGLE	OTHER	BLANTYRE	0	1	2.5	2.5
bas760	2017	M	26-35yrs	SINGLE	OTHER	BLANTYRE	0	1	2.5	2.5
bas761	2021	M	26-35yrs	SINGLE	STUDENT	BLANTYRE	0	0	5.3	5.3
bas761	2021	M	26-35yrs	SINGLE	STUDENT	BLANTYRE	0	0	5.3	5.3
bas762	2018	M	26-35yrs	SINGLE	OTHER	BLANTYRE	0	1	3.5	2.4
bas762	2018	M	26-35yrs	SINGLE	OTHER	BLANTYRE	0	1	3.5	2.4
bas763	2019	M	46+yrs	MARRIED	OTHER	BLANTYRE	0	0	3.5	3.5
bas763	2019	M	46+yrs	MARRIED	OTHER	BLANTYRE	0	0	3.5	3.5
bas764	2021	M	26-35yrs	SINGLE	OTHER	BLANTYRE	0	0	6.5	6.5
bas764	2021	M	26-35yrs	SINGLE	OTHER	BLANTYRE	0	0	6.5	6.5
bas765	2019	M	26-35yrs	SINGLE	STUDENT	BLANTYRE	0	0	4.6	4.6
bas765	2019	M	26-35yrs	SINGLE	STUDENT	BLANTYRE	0	0	4.6	4.6
bas766	2021	M	26-35yrs	SINGLE	STUDENT	BLANTYRE	0	0	3.6	3.6
bas766	2021	M	26-35yrs	SINGLE	STUDENT	BLANTYRE	0	0	3.6	3.6
bas767	2017	M	26-35yrs	SINGLE	OTHER	BLANTYRE	0	1	2.1	2.1
bas767	2017	M	26-35yrs	SINGLE	OTHER	BLANTYRE	0	1	2.1	2.1
bas768	2021	M	16-25yrs	MARRIED	OTHER	BLANTYRE	0	0	6.5	6.5
bas768	2021	M	16-25yrs	MARRIED	OTHER	BLANTYRE	0	0	6.5	6.5
bas769	2020	M	26-35yrs	SINGLE	OTHER	BLANTYRE	0	0	4.5	4.5
bas769	2020	M	26-35yrs	SINGLE	OTHER	BLANTYRE	0	0	4.5	4.5
bas770	2021	M	26-35yrs	SINGLE	OTHER	BLANTYRE	0	0	6.2	6.2
bas770	2021	M	26-35yrs	SINGLE	OTHER	BLANTYRE	0	0	6.2	6.2
bas771	2021	M	26-35yrs	SINGLE	STUDENT	BLANTYRE	0	0	6.7	6.7
bas771	2021	M	26-35yrs	SINGLE	STUDENT	BLANTYRE	0	0	6.7	6.7
bas772	2019	M	26-35yrs	SINGLE	STUDENT	BLANTYRE	0	0	1.6	1.6
bas772	2019	M	26-35yrs	SINGLE	STUDENT	BLANTYRE	0	0	1.6	1.6
bas773	2021	M	26-35yrs	SINGLE	OTHER	BLANTYRE	0	0	6.6	6.6
bas773	2021	M	26-35yrs	SINGLE	OTHER	BLANTYRE	0	0	6.6	6.6
bas774	2018	M	26-35yrs	MARRIED	OTHER	BLANTYRE	1	0	3.5	3.5
bas774	2018	M	26-35yrs	MARRIED	OTHER	BLANTYRE	1	0	3.5	3.5
bas775	2021	M	26-35yrs	SINGLE	OTHER	BLANTYRE	0	0	5.6	5.6
bas775	2021	M	26-35yrs	SINGLE	OTHER	BLANTYRE	0	0	5.6	5.6
bas776	2017	M	26-35yrs	SINGLE	OTHER	BLANTYRE	0	0	2.2	2.2
bas776	2017	M	26-35yrs	SINGLE	OTHER	BLANTYRE	0	0	2.2	2.2
bas777	2018	M	26-35yrs	SINGLE	STUDENT	BLANTYRE	0	1	3.7	3.7
bas777	2018	M	26-35yrs	SINGLE	STUDENT	BLANTYRE	0	1	3.7	3.7
bas778	2021	F	26-35yrs	MARRIED	OTHER	BLANTYRE	0	0	3.6	3.6
bas778	2021	F	26-35yrs	MARRIED	OTHER	BLANTYRE	0	0	3.6	3.6
bas779	2018	M	26-35yrs	SINGLE	STUDENT	BLANTYRE	0	0	0.7	0.7
bas779	2018	M	26-35yrs	SINGLE	STUDENT	BLANTYRE	0	0	0.7	0.7
bas780	2021	M	26-35yrs	MARRIED	OTHER	BLANTYRE	0	0	4.9	4.9
bas780	2021	M	26-35yrs	MARRIED	OTHER	BLANTYRE	0	0	4.9	4.9
bas781	2021	M	26-35yrs	SINGLE	STUDENT	BLANTYRE	0	0	6.1	6.1
bas781	2021	M	26-35yrs	SINGLE	STUDENT	BLANTYRE	0	0	6.1	6.1
bas782	2019	M	26-35yrs	SINGLE	STUDENT	BLANTYRE	0	0	3.7	3.7
bas782	2019	M	26-35yrs	SINGLE	STUDENT	BLANTYRE	0	0	3.7	3.7
bas783	2021	M	26-35yrs	SINGLE	STUDENT	BLANTYRE	0	0	1.2	1.2
bas783	2021	M	26-35yrs	SINGLE	STUDENT	BLANTYRE	0	0	1.2	1.2
bas784	2018	M	26-35yrs	SINGLE	OTHER	BLANTYRE	0	1	1.4	1.4
bas784	2018	M	26-35yrs	SINGLE	OTHER	BLANTYRE	0	1	1.4	1.4
bas785	2018	M	36-45+yrs	SINGLE	OTHER	BLANTYRE	0	0	2.9	2.9
bas785	2018	M	36-45+yrs	SINGLE	OTHER	BLANTYRE	0	0	2.9	2.9
bas786	2021	M	36-45+yrs	SINGLE	OTHER	BLANTYRE	0	0	6	6
bas786	2021	M	36-45+yrs	SINGLE	OTHER	BLANTYRE	0	0	6	6
bas787	2021	M	26-35yrs	SINGLE	STUDENT	BLANTYRE	0	0	5.8	5.8
bas787	2021	M	26-35yrs	SINGLE	STUDENT	BLANTYRE	0	0	5.8	5.8
bas788	2017	M	26-35yrs	SINGLE	OTHER	BLANTYRE	0	1	2.5	2.5
bas788	2017	M	26-35yrs	SINGLE	OTHER	BLANTYRE	0	1	2.5	2.5
bas789	2020	M	26-35yrs	MARRIED	STUDENT	BLANTYRE	0	0	3.3	3.3
bas789	2020	M	26-35yrs	MARRIED	STUDENT	BLANTYRE	0	0	3.3	3.3
bas790	2019	M	16-25yrs	SINGLE	OTHER	BLANTYRE	0	0	4.3	4.3
bas790	2019	M	16-25yrs	SINGLE	OTHER	BLANTYRE	0	0	4.3	4.3
bas791	2019	M	36-45+yrs	SINGLE	OTHER	BLANTYRE	0	0	4.6	4.6
bas791	2019	M	36-45+yrs	SINGLE	OTHER	BLANTYRE	0	0	4.6	4.6
bas792	2021	M	26-35yrs	SINGLE	STUDENT	BLANTYRE	0	0	6.4	6.4
bas792	2021	M	26-35yrs	SINGLE	STUDENT	BLANTYRE	0	0	6.4	6.4
bas793	2021	M	26-35yrs	SINGLE	OTHER	BLANTYRE	0	0	6	6
bas793	2021	M	26-35yrs	SINGLE	OTHER	BLANTYRE	0	0	6	6
bas794	2021	M	26-35yrs	SINGLE	STUDENT	BLANTYRE	0	0	3.3	3.3
bas794	2021	M	26-35yrs	SINGLE	STUDENT	BLANTYRE	0	0	3.3	3.3
bas795	2019	M	16-25yrs	SINGLE	STUDENT	BLANTYRE	0	0	3.8	3.8
bas795	2019	M	16-25yrs	SINGLE	STUDENT	BLANTYRE	0	0	3.8	3.8
bas796	2021	M	36-45+yrs	MARRIED	OTHER	BLANTYRE	0	0	6.3	6.3
bas796	2021	M	36-45+yrs	MARRIED	OTHER	BLANTYRE	0	0	6.3	6.3
bas797	2021	M	36-45+yrs	MARRIED	OTHER	BLANTYRE	0	0	6.2	6.2
bas797	2021	M	36-45+yrs	MARRIED	OTHER	BLANTYRE	0	0	6.2	6.2
bas798	2019	M	26-35yrs	MARRIED	OTHER	BLANTYRE	0	0	0.4	0.4
bas798	2019	M	26-35yrs	MARRIED	OTHER	BLANTYRE	0	0	0.4	0.4
bas799	2015	M	36-45+yrs	SINGLE	OTHER	BLANTYRE	0	0	0.7	0.7
bas799	2015	M	36-45+yrs	SINGLE	OTHER	BLANTYRE	0	0	0.7	0.7
bas800	2020	M	46+yrs	MARRIED	OTHER	BLANTYRE	0	0	3.4	3.4
bas800	2020	M	46+yrs	MARRIED	OTHER	BLANTYRE	0	0	3.4	3.4
bas801	2018	M	46+yrs	MARRIED	OTHER	BLANTYRE	0	0	1	1
bas801	2018	M	46+yrs	MARRIED	OTHER	BLANTYRE	0	0	1	1
bas802	2020	M	46+yrs	MARRIED	OTHER	BLANTYRE	0	0	0.2	0.2
bas802	2020	M	46+yrs	MARRIED	OTHER	BLANTYRE	0	0	0.2	0.2
bas803	2018	F	26-35yrs	SINGLE	STUDENT	BLANTYRE	0	0	1.4	1.4
bas803	2018	F	26-35yrs	SINGLE	STUDENT	BLANTYRE	0	0	1.4	1.4
bas804	2021	F	46+yrs	SINGLE	OTHER	BLANTYRE	0	0	4	4
bas804	2021	F	46+yrs	SINGLE	OTHER	BLANTYRE	0	0	4	4
bas805	2021	M	46+yrs	MARRIED	OTHER	BLANTYRE	0	0	6.4	6.4
bas805	2021	M	46+yrs	MARRIED	OTHER	BLANTYRE	0	0	6.4	6.4
bas806	2017	M	36-45+yrs	MARRIED	OTHER	BLANTYRE	0	0	0.5	0.5
bas806	2017	M	36-45+yrs	MARRIED	OTHER	BLANTYRE	0	0	0.5	0.5
bas807	2019	M	26-35yrs	SINGLE	OTHER	BLANTYRE	1	0	3.7	3.7
bas807	2019	M	26-35yrs	SINGLE	OTHER	BLANTYRE	1	0	3.7	3.7
bas808	2017	F	16-25yrs	SINGLE	STUDENT	BLANTYRE	0	0	0.3	0.3
bas808	2017	F	16-25yrs	SINGLE	STUDENT	BLANTYRE	0	0	0.3	0.3
bas809	2020	M	26-35yrs	MARRIED	OTHER	BLANTYRE	0	0	5.1	5.1
bas809	2020	M	26-35yrs	MARRIED	OTHER	BLANTYRE	0	0	5.1	5.1
bas810	2020	M	26-35yrs	MARRIED	OTHER	BLANTYRE	0	0	2	2
bas810	2020	M	26-35yrs	MARRIED	OTHER	BLANTYRE	0	0	2	2
bas811	2018	M	16-25yrs	SINGLE	STUDENT	BLANTYRE	0	0	2.7	2.7
bas811	2018	M	16-25yrs	SINGLE	STUDENT	BLANTYRE	0	0	2.7	2.7
bas812	2019	M	26-35yrs	MARRIED	OTHER	BLANTYRE	0	0	0.7	0.7
bas812	2019	M	26-35yrs	MARRIED	OTHER	BLANTYRE	0	0	0.7	0.7
bas813	2019	M	26-35yrs	SINGLE	OTHER	BLANTYRE	0	0	4.3	4.3
bas813	2019	M	26-35yrs	SINGLE	OTHER	BLANTYRE	0	0	4.3	4.3
bas814	2021	M	26-35yrs	SINGLE	OTHER	BLANTYRE	0	0	6.4	6.4
bas814	2021	M	26-35yrs	SINGLE	OTHER	BLANTYRE	0	0	6.4	6.4
bas815	2021	M	26-35yrs	SINGLE	STUDENT	BLANTYRE	0	0	2.7	2.7
bas815	2021	M	26-35yrs	SINGLE	STUDENT	BLANTYRE	0	0	2.7	2.7
bas816	2018	M	26-35yrs	SINGLE	OTHER	BLANTYRE	0	0	2.8	2.8
bas816	2018	M	26-35yrs	SINGLE	OTHER	BLANTYRE	0	0	2.8	2.8
bas817	2021	F	36-45+yrs	MARRIED	OTHER	BLANTYRE	0	1	6.2	2.6
bas817	2021	F	36-45+yrs	MARRIED	OTHER	BLANTYRE	0	1	6.2	2.6
bas818	2017	M	16-25yrs	SINGLE	STUDENT	BLANTYRE	0	0	1.9	1.9
bas818	2017	M	16-25yrs	SINGLE	STUDENT	BLANTYRE	0	0	1.9	1.9
bas819	2020	M	26-35yrs	SINGLE	STUDENT	BLANTYRE	0	0	5.3	5.3
bas819	2020	M	26-35yrs	SINGLE	STUDENT	BLANTYRE	0	0	5.3	5.3
bas820	2019	F	16-25yrs	SINGLE	STUDENT	BLANTYRE	0	0	4.5	4.5
bas820	2019	F	16-25yrs	SINGLE	STUDENT	BLANTYRE	0	0	4.5	4.5
bas821	2021	M	26-35yrs	MARRIED	OTHER	BLANTYRE	0	0	5.8	5.8
bas821	2021	M	26-35yrs	MARRIED	OTHER	BLANTYRE	0	0	5.8	5.8
bas822	2018	M	26-35yrs	SINGLE	STUDENT	BLANTYRE	0	0	3.3	3.3
bas822	2018	M	26-35yrs	SINGLE	STUDENT	BLANTYRE	0	0	3.3	3.3
bas823	2018	M	16-25yrs	SINGLE	STUDENT	BLANTYRE	0	0	2	2
bas823	2018	M	16-25yrs	SINGLE	STUDENT	BLANTYRE	0	0	2	2
bas824	2021	F	26-35yrs	SINGLE	STUDENT	BLANTYRE	0	0	3.6	3.6
bas824	2021	F	26-35yrs	SINGLE	STUDENT	BLANTYRE	0	0	3.6	3.6
bas825	2019	F	26-35yrs	SINGLE	OTHER	BLANTYRE	0	0	4.3	4.3
bas825	2019	F	26-35yrs	SINGLE	OTHER	BLANTYRE	0	0	4.3	4.3
bas826	2019	M	26-35yrs	SINGLE	OTHER	BLANTYRE	0	0	3.7	3.7
bas826	2019	M	26-35yrs	SINGLE	OTHER	BLANTYRE	0	0	3.7	3.7
bas827	2021	M	26-35yrs	SINGLE	STUDENT	BLANTYRE	0	0	6.1	6.1
bas827	2021	M	26-35yrs	SINGLE	STUDENT	BLANTYRE	0	0	6.1	6.1
bas828	2020	M	26-35yrs	SINGLE	STUDENT	BLANTYRE	0	0	4.3	4.3
bas828	2020	M	26-35yrs	SINGLE	STUDENT	BLANTYRE	0	0	4.3	4.3
bas829	2018	M	16-25yrs	SINGLE	OTHER	BLANTYRE	0	0	3.6	3.6
bas829	2018	M	16-25yrs	SINGLE	OTHER	BLANTYRE	0	0	3.6	3.6
bas830	2021	M	16-25yrs	SINGLE	STUDENT	BLANTYRE	0	0	6	6
bas830	2021	M	16-25yrs	SINGLE	STUDENT	BLANTYRE	0	0	6	6
bas831	2019	M	26-35yrs	SINGLE	STUDENT	BLANTYRE	0	0	3.9	3.9
bas831	2019	M	26-35yrs	SINGLE	STUDENT	BLANTYRE	0	0	3.9	3.9
bas832	2019	M	46+yrs	MARRIED	OTHER	BLANTYRE	0	0	4.4	4.4
bas832	2019	M	46+yrs	MARRIED	OTHER	BLANTYRE	0	0	4.4	4.4
bas833	2021	M	26-35yrs	SINGLE	OTHER	BLANTYRE	0	0	5.5	5.5
bas833	2021	M	26-35yrs	SINGLE	OTHER	BLANTYRE	0	0	5.5	5.5
bas834	2021	M	46+yrs	MARRIED	OTHER	BLANTYRE	0	0	6.2	6.2
bas834	2021	M	46+yrs	MARRIED	OTHER	BLANTYRE	0	0	6.2	6.2
bas835	2020	M	26-35yrs	SINGLE	OTHER	BLANTYRE	0	0	2.9	2.9
bas835	2020	M	26-35yrs	SINGLE	OTHER	BLANTYRE	0	0	2.9	2.9
bas836	2021	M	36-45+yrs	MARRIED	OTHER	BLANTYRE	0	0	6	6
bas836	2021	M	36-45+yrs	MARRIED	OTHER	BLANTYRE	0	0	6	6
bas837	2018	M	36-45+yrs	MARRIED	OTHER	BLANTYRE	0	0	3.3	3.3
bas837	2018	M	36-45+yrs	MARRIED	OTHER	BLANTYRE	0	0	3.3	3.3
bas838	2021	M	26-35yrs	SINGLE	STUDENT	BLANTYRE	0	0	5	5
bas838	2021	M	26-35yrs	SINGLE	STUDENT	BLANTYRE	0	0	5	5
bas839	2019	M	26-35yrs	SINGLE	OTHER	BLANTYRE	0	0	1.1	1.1
bas839	2019	M	26-35yrs	SINGLE	OTHER	BLANTYRE	0	0	1.1	1.1
bas840	2017	M	16-25yrs	MARRIED	OTHER	BLANTYRE	0	0	2	2
bas840	2017	M	16-25yrs	MARRIED	OTHER	BLANTYRE	0	0	2	2
bas841	2020	M	36-45+yrs	SINGLE	OTHER	BLANTYRE	0	0	4.3	4.3
bas841	2020	M	36-45+yrs	SINGLE	OTHER	BLANTYRE	0	0	4.3	4.3
bas842	2018	M	26-35yrs	SINGLE	STUDENT	BLANTYRE	0	0	2.9	2.9
bas842	2018	M	26-35yrs	SINGLE	STUDENT	BLANTYRE	0	0	2.9	2.9
bas843	2021	M	26-35yrs	SINGLE	STUDENT	BLANTYRE	0	0	6.3	6.3
bas843	2021	M	26-35yrs	SINGLE	STUDENT	BLANTYRE	0	0	6.3	6.3
bas844	2021	M	26-35yrs	SINGLE	STUDENT	BLANTYRE	0	0	6	6
bas844	2021	M	26-35yrs	SINGLE	STUDENT	BLANTYRE	0	0	6	6
bas845	2020	M	26-35yrs	SINGLE	OTHER	BLANTYRE	0	0	5.4	5.4
bas845	2020	M	26-35yrs	SINGLE	OTHER	BLANTYRE	0	0	5.4	5.4
bas846	2021	M	26-35yrs	SINGLE	STUDENT	BLANTYRE	0	0	6.4	6.4
bas846	2021	M	26-35yrs	SINGLE	STUDENT	BLANTYRE	0	0	6.4	6.4
bas847	2020	M	26-35yrs	SINGLE	OTHER	BLANTYRE	0	0	3.3	3.3
bas847	2020	M	26-35yrs	SINGLE	OTHER	BLANTYRE	0	0	3.3	3.3
bas848	2021	M	36-45+yrs	SINGLE	OTHER	BLANTYRE	0	0	6.3	6.3
bas848	2021	M	36-45+yrs	SINGLE	OTHER	BLANTYRE	0	0	6.3	6.3
bas849	2020	M	36-45+yrs	SINGLE	OTHER	BLANTYRE	0	0	4.8	4.8
bas849	2020	M	36-45+yrs	SINGLE	OTHER	BLANTYRE	0	0	4.8	4.8
bas850	2019	M	46+yrs	MARRIED	OTHER	BLANTYRE	0	0	1.1	1.1
bas850	2019	M	46+yrs	MARRIED	OTHER	BLANTYRE	0	0	1.1	1.1
bas851	2017	M	36-45+yrs	MARRIED	OTHER	BLANTYRE	0	0	1.7	1.7
bas851	2017	M	36-45+yrs	MARRIED	OTHER	BLANTYRE	0	0	1.7	1.7
bas852	2017	M	26-35yrs	SINGLE	STUDENT	BLANTYRE	1	0	2.3	2.3
bas852	2017	M	26-35yrs	SINGLE	STUDENT	BLANTYRE	1	0	2.3	2.3
bas853	2021	M	16-25yrs	SINGLE	STUDENT	BLANTYRE	0	0	6.2	6.2
bas853	2021	M	16-25yrs	SINGLE	STUDENT	BLANTYRE	0	0	6.2	6.2
bas854	2019	M	26-35yrs	SINGLE	OTHER	BLANTYRE	0	0	4.7	4.4
bas854	2019	M	26-35yrs	SINGLE	OTHER	BLANTYRE	0	0	4.7	4.4
bas855	2018	M	46+yrs	MARRIED	OTHER	BLANTYRE	0	0	3.3	3.3
bas855	2018	M	46+yrs	MARRIED	OTHER	BLANTYRE	0	0	3.3	3.3
bas856	2018	M	26-35yrs	SINGLE	OTHER	BLANTYRE	0	0	0.8	0.8
bas856	2018	M	26-35yrs	SINGLE	OTHER	BLANTYRE	0	0	0.8	0.8
bas857	2020	M	36-45+yrs	MARRIED	OTHER	BLANTYRE	0	0	5.1	5.1
bas857	2020	M	36-45+yrs	MARRIED	OTHER	BLANTYRE	0	0	5.1	5.1
bas858	2019	M	26-35yrs	SINGLE	OTHER	BLANTYRE	1	0	4.5	4.5
bas858	2019	M	26-35yrs	SINGLE	OTHER	BLANTYRE	1	0	4.5	4.5
bas859	2019	M	36-45+yrs	SINGLE	OTHER	BLANTYRE	0	0	4.3	4.3
bas859	2019	M	36-45+yrs	SINGLE	OTHER	BLANTYRE	0	0	4.3	4.3
bas860	2020	M	26-35yrs	SINGLE	STUDENT	BLANTYRE	0	1	4.2	4.2
bas860	2020	M	26-35yrs	SINGLE	STUDENT	BLANTYRE	0	1	4.2	4.2
bas861	2019	M	26-35yrs	SINGLE	OTHER	BLANTYRE	0	0	4.6	4.6
bas861	2019	M	26-35yrs	SINGLE	OTHER	BLANTYRE	0	0	4.6	4.6
bas862	2015	M	36-45+yrs	MARRIED	OTHER	BLANTYRE	0	0	0.6	0.6
bas862	2015	M	36-45+yrs	MARRIED	OTHER	BLANTYRE	0	0	0.6	0.6
bas863	2018	M	46+yrs	MARRIED	OTHER	BLANTYRE	0	0	0.9	0.9
bas863	2018	M	46+yrs	MARRIED	OTHER	BLANTYRE	0	0	0.9	0.9
bas864	2018	M	16-25yrs	SINGLE	STUDENT	BLANTYRE	0	0	3	3
bas864	2018	M	16-25yrs	SINGLE	STUDENT	BLANTYRE	0	0	3	3
bas865	2021	M	26-35yrs	SINGLE	STUDENT	BLANTYRE	0	0	3.2	3.2
bas865	2021	M	26-35yrs	SINGLE	STUDENT	BLANTYRE	0	0	3.2	3.2
bas866	2018	M	16-25yrs	SINGLE	STUDENT	BLANTYRE	0	0	3	3
bas866	2018	M	16-25yrs	SINGLE	STUDENT	BLANTYRE	0	0	3	3
bas867	2018	M	16-25yrs	SINGLE	OTHER	BLANTYRE	0	0	2.9	2.9
bas867	2018	M	16-25yrs	SINGLE	OTHER	BLANTYRE	0	0	2.9	2.9
bas868	2021	M	26-35yrs	SINGLE	OTHER	BLANTYRE	0	0	6.4	6.4
bas868	2021	M	26-35yrs	SINGLE	OTHER	BLANTYRE	0	0	6.4	6.4
bas869	2019	M	26-35yrs	SINGLE	OTHER	BLANTYRE	0	0	4	4
bas869	2019	M	26-35yrs	SINGLE	OTHER	BLANTYRE	0	0	4	4
bas870	2020	F	26-35yrs	SINGLE	STUDENT	BLANTYRE	0	0	2.6	2.6
bas870	2020	F	26-35yrs	SINGLE	STUDENT	BLANTYRE	0	0	2.6	2.6
bas871	2021	M	26-35yrs	SINGLE	OTHER	BLANTYRE	0	0	6.1	6.1
bas871	2021	M	26-35yrs	SINGLE	OTHER	BLANTYRE	0	0	6.1	6.1
bas872	2020	M	26-35yrs	SINGLE	STUDENT	BLANTYRE	0	0	5.6	5.6
bas872	2020	M	26-35yrs	SINGLE	STUDENT	BLANTYRE	0	0	5.6	5.6
bas873	2020	M	46+yrs	SINGLE	STUDENT	BLANTYRE	0	0	2.4	2.4
bas873	2020	M	46+yrs	SINGLE	STUDENT	BLANTYRE	0	0	2.4	2.4
bas874	2018	M	26-35yrs	SINGLE	OTHER	BLANTYRE	1	0	3.6	3.6
bas874	2018	M	26-35yrs	SINGLE	OTHER	BLANTYRE	1	0	3.6	3.6
bas875	2018	M	16-25yrs	SINGLE	STUDENT	BLANTYRE	0	0	2.9	2.9
bas875	2018	M	16-25yrs	SINGLE	STUDENT	BLANTYRE	0	0	2.9	2.9
bas876	2018	M	26-35yrs	SINGLE	STUDENT	BLANTYRE	0	0	3	3
bas876	2018	M	26-35yrs	SINGLE	STUDENT	BLANTYRE	0	0	3	3
bas877	2021	F	26-35yrs	SINGLE	STUDENT	BLANTYRE	0	0	6.1	6.1
bas877	2021	F	26-35yrs	SINGLE	STUDENT	BLANTYRE	0	0	6.1	6.1
bas878	2019	M	16-25yrs	SINGLE	STUDENT	BLANTYRE	0	0	0.6	0.6
bas878	2019	M	16-25yrs	SINGLE	STUDENT	BLANTYRE	0	0	0.6	0.6
bas879	2016	M	36-45+yrs	SINGLE	OTHER	BLANTYRE	0	0	0.9	0.9
bas879	2016	M	36-45+yrs	SINGLE	OTHER	BLANTYRE	0	0	0.9	0.9
bas880	2020	M	26-35yrs	SINGLE	STUDENT	BLANTYRE	0	0	5.8	5.8
bas880	2020	M	26-35yrs	SINGLE	STUDENT	BLANTYRE	0	0	5.8	5.8
bas881	2018	M	26-35yrs	SINGLE	STUDENT	BLANTYRE	0	0	3.1	3.1
bas881	2018	M	26-35yrs	SINGLE	STUDENT	BLANTYRE	0	0	3.1	3.1
bas882	2018	M	16-25yrs	MARRIED	OTHER	BLANTYRE	1	0	3.1	3.1
bas882	2018	M	16-25yrs	MARRIED	OTHER	BLANTYRE	1	0	3.1	3.1
bas883	2020	M	26-35yrs	SINGLE	STUDENT	BLANTYRE	0	0	4.6	4.6
bas883	2020	M	26-35yrs	SINGLE	STUDENT	BLANTYRE	0	0	4.6	4.6
bas884	2018	F	36-45+yrs	SINGLE	OTHER	BLANTYRE	0	0	2.6	2.6
bas884	2018	F	36-45+yrs	SINGLE	OTHER	BLANTYRE	0	0	2.6	2.6
bas885	2020	M	26-35yrs	SINGLE	STUDENT	BLANTYRE	0	0	5.9	5.9
bas885	2020	M	26-35yrs	SINGLE	STUDENT	BLANTYRE	0	0	5.9	5.9
bas886	2021	M	26-35yrs	SINGLE	OTHER	BLANTYRE	0	0	6.5	6.5
bas886	2021	M	26-35yrs	SINGLE	OTHER	BLANTYRE	0	0	6.5	6.5
bas887	2018	M	26-35yrs	SINGLE	STUDENT	BLANTYRE	0	0	2.7	2.7
bas887	2018	M	26-35yrs	SINGLE	STUDENT	BLANTYRE	0	0	2.7	2.7
bas888	2021	M	36-45+yrs	SINGLE	OTHER	BLANTYRE	0	0	5.9	5.9
bas888	2021	M	36-45+yrs	SINGLE	OTHER	BLANTYRE	0	0	5.9	5.9
bas889	2021	M	26-35yrs	SINGLE	OTHER	BLANTYRE	0	0	3.7	3.7
bas889	2021	M	26-35yrs	SINGLE	OTHER	BLANTYRE	0	0	3.7	3.7
bas890	2021	M	26-35yrs	MARRIED	OTHER	BLANTYRE	0	0	6.3	6.3
bas890	2021	M	26-35yrs	MARRIED	OTHER	BLANTYRE	0	0	6.3	6.3
bas891	2018	M	26-35yrs	SINGLE	STUDENT	BLANTYRE	1	0	2.5	2.5
bas891	2018	M	26-35yrs	SINGLE	STUDENT	BLANTYRE	1	0	2.5	2.5
bas892	2017	M	16-25yrs	SINGLE	OTHER	BLANTYRE	0	0	2.3	2.3
bas892	2017	M	16-25yrs	SINGLE	OTHER	BLANTYRE	0	0	2.3	2.3
bas893	2021	M	26-35yrs	SINGLE	OTHER	BLANTYRE	0	0	4.8	4.8
bas893	2021	M	26-35yrs	SINGLE	OTHER	BLANTYRE	0	0	4.8	4.8
bas894	2021	M	26-35yrs	SINGLE	STUDENT	BLANTYRE	0	0	5.2	5.2
bas894	2021	M	26-35yrs	SINGLE	STUDENT	BLANTYRE	0	0	5.2	5.2
bas895	2021	M	26-35yrs	SINGLE	STUDENT	BLANTYRE	0	0	1	1
bas895	2021	M	26-35yrs	SINGLE	STUDENT	BLANTYRE	0	0	1	1
bas896	2018	M	26-35yrs	SINGLE	OTHER	BLANTYRE	0	0	3.7	3.7
bas896	2018	M	26-35yrs	SINGLE	OTHER	BLANTYRE	0	0	3.7	3.7
bas897	2017	M	26-35yrs	SINGLE	STUDENT	BLANTYRE	0	0	0.4	0.4
bas897	2017	M	26-35yrs	SINGLE	STUDENT	BLANTYRE	0	0	0.4	0.4
bas898	2018	M	16-25yrs	SINGLE	STUDENT	BLANTYRE	0	0	3.3	3.3
bas898	2018	M	16-25yrs	SINGLE	STUDENT	BLANTYRE	0	0	3.3	3.3
bas899	2018	M	26-35yrs	SINGLE	STUDENT	BLANTYRE	1	0	3.5	3.5
bas899	2018	M	26-35yrs	SINGLE	STUDENT	BLANTYRE	1	0	3.5	3.5
bas900	2021	M	26-35yrs	SINGLE	OTHER	BLANTYRE	0	0	5.9	5.9
bas900	2021	M	26-35yrs	SINGLE	OTHER	BLANTYRE	0	0	5.9	5.9
bas901	2017	M	16-25yrs	SINGLE	STUDENT	BLANTYRE	0	0	1.5	1.5
bas901	2017	M	16-25yrs	SINGLE	STUDENT	BLANTYRE	0	0	1.5	1.5
bas902	2020	M	26-35yrs	SINGLE	STUDENT	BLANTYRE	0	0	4.8	4.8
bas902	2020	M	26-35yrs	SINGLE	STUDENT	BLANTYRE	0	0	4.8	4.8
bas903	2021	M	26-35yrs	MARRIED	OTHER	BLANTYRE	0	0	3.9	3.9
bas903	2021	M	26-35yrs	MARRIED	OTHER	BLANTYRE	0	0	3.9	3.9
bas904	2021	M	36-45+yrs	SINGLE	OTHER	BLANTYRE	0	0	2.2	2.2
bas904	2021	M	36-45+yrs	SINGLE	OTHER	BLANTYRE	0	0	2.2	2.2
bas905	2021	M	26-35yrs	MARRIED	OTHER	BLANTYRE	0	0	6.6	6.6
bas905	2021	M	26-35yrs	MARRIED	OTHER	BLANTYRE	0	0	6.6	6.6
bas906	2017	M	26-35yrs	SINGLE	STUDENT	BLANTYRE	0	0	1.8	1.8
bas906	2017	M	26-35yrs	SINGLE	STUDENT	BLANTYRE	0	0	1.8	1.8
bas907	2017	M	26-35yrs	SINGLE	OTHER	BLANTYRE	0	0	1.6	1.6
bas907	2017	M	26-35yrs	SINGLE	OTHER	BLANTYRE	0	0	1.6	1.6
bas908	2021	M	26-35yrs	MARRIED	OTHER	BLANTYRE	0	0	6.2	6.2
bas908	2021	M	26-35yrs	MARRIED	OTHER	BLANTYRE	0	0	6.2	6.2
bas909	2021	M	26-35yrs	SINGLE	STUDENT	BLANTYRE	0	0	0.6	0.6
bas909	2021	M	26-35yrs	SINGLE	STUDENT	BLANTYRE	0	0	0.6	0.6
bas910	2021	M	26-35yrs	MARRIED	STUDENT	BLANTYRE	0	0	6.2	6.2
bas910	2021	M	26-35yrs	MARRIED	STUDENT	BLANTYRE	0	0	6.2	6.2
bas911	2018	M	16-25yrs	SINGLE	STUDENT	BLANTYRE	0	0	3.5	3.5
bas911	2018	M	16-25yrs	SINGLE	STUDENT	BLANTYRE	0	0	3.5	3.5
bas912	2020	M	26-35yrs	SINGLE	STUDENT	BLANTYRE	0	0	4.7	4.7
bas912	2020	M	26-35yrs	SINGLE	STUDENT	BLANTYRE	0	0	4.7	4.7
bas913	2021	M	26-35yrs	SINGLE	STUDENT	BLANTYRE	0	0	6.3	6.3
bas913	2021	M	26-35yrs	SINGLE	STUDENT	BLANTYRE	0	0	6.3	6.3
bas914	2018	M	36-45+yrs	MARRIED	OTHER	BLANTYRE	0	0	3.3	3.3
bas914	2018	M	36-45+yrs	MARRIED	OTHER	BLANTYRE	0	0	3.3	3.3
bas915	2021	M	26-35yrs	MARRIED	OTHER	BLANTYRE	0	0	6.6	6.6
bas915	2021	M	26-35yrs	MARRIED	OTHER	BLANTYRE	0	0	6.6	6.6
bas916	2020	M	26-35yrs	SINGLE	STUDENT	BLANTYRE	0	0	5.5	5.5
bas916	2020	M	26-35yrs	SINGLE	STUDENT	BLANTYRE	0	0	5.5	5.5
bas917	2021	M	26-35yrs	SINGLE	STUDENT	BLANTYRE	0	0	3.6	3.6
bas917	2021	M	26-35yrs	SINGLE	STUDENT	BLANTYRE	0	0	3.6	3.6
bas918	2021	M	46+yrs	MARRIED	OTHER	BLANTYRE	0	0	6	6
bas918	2021	M	46+yrs	MARRIED	OTHER	BLANTYRE	0	0	6	6
bas919	2021	M	26-35yrs	SINGLE	STUDENT	BLANTYRE	0	0	1.1	1.1
bas919	2021	M	26-35yrs	SINGLE	STUDENT	BLANTYRE	0	0	1.1	1.1
bas920	2021	M	46+yrs	MARRIED	OTHER	BLANTYRE	0	0	5.9	5.9
bas920	2021	M	46+yrs	MARRIED	OTHER	BLANTYRE	0	0	5.9	5.9
bas921	2021	M	26-35yrs	SINGLE	STUDENT	BLANTYRE	0	0	5.9	5.9
bas921	2021	M	26-35yrs	SINGLE	STUDENT	BLANTYRE	0	0	5.9	5.9
bas922	2021	M	26-35yrs	SINGLE	STUDENT	BLANTYRE	0	0	5.9	5.9
bas922	2021	M	26-35yrs	SINGLE	STUDENT	BLANTYRE	0	0	5.9	5.9
bas923	2018	M	26-35yrs	SINGLE	OTHER	BLANTYRE	1	0	3.1	3.1
bas923	2018	M	26-35yrs	SINGLE	OTHER	BLANTYRE	1	0	3.1	3.1
bas924	2017	M	26-35yrs	SINGLE	STUDENT	BLANTYRE	0	0	2.1	2.1
bas924	2017	M	26-35yrs	SINGLE	STUDENT	BLANTYRE	0	0	2.1	2.1
bas925	2017	M	16-25yrs	SINGLE	OTHER	BLANTYRE	0	0	2.1	2.1
bas925	2017	M	16-25yrs	SINGLE	OTHER	BLANTYRE	0	0	2.1	2.1
bas926	2021	M	26-35yrs	MARRIED	OTHER	BLANTYRE	0	0	6	6
bas926	2021	M	26-35yrs	MARRIED	OTHER	BLANTYRE	0	0	6	6
bas927	2019	M	26-35yrs	SINGLE	STUDENT	BLANTYRE	1	0	3.6	3.6
bas927	2019	M	26-35yrs	SINGLE	STUDENT	BLANTYRE	1	0	3.6	3.6
bas928	2020	M	36-45+yrs	SINGLE	OTHER	BLANTYRE	0	0	2.4	2.4
bas928	2020	M	36-45+yrs	SINGLE	OTHER	BLANTYRE	0	0	2.4	2.4
bas929	2021	M	26-35yrs	MARRIED	OTHER	BLANTYRE	0	0	5.9	5.9
bas929	2021	M	26-35yrs	MARRIED	OTHER	BLANTYRE	0	0	5.9	5.9
bas930	2021	F	36-45+yrs	SINGLE	STUDENT	BLANTYRE	0	0	6.1	6.1
bas930	2021	F	36-45+yrs	SINGLE	STUDENT	BLANTYRE	0	0	6.1	6.1
bas931	2020	M	36-45+yrs	SINGLE	OTHER	BLANTYRE	0	0	4.5	4.5
bas931	2020	M	36-45+yrs	SINGLE	OTHER	BLANTYRE	0	0	4.5	4.5
bas932	2020	M	16-25yrs	SINGLE	STUDENT	BLANTYRE	0	0	5.5	5.5
bas932	2020	M	16-25yrs	SINGLE	STUDENT	BLANTYRE	0	0	5.5	5.5
bas933	2021	M	26-35yrs	SINGLE	STUDENT	BLANTYRE	0	0	6.2	6.2
bas933	2021	M	26-35yrs	SINGLE	STUDENT	BLANTYRE	0	0	6.2	6.2
bas934	2017	M	16-25yrs	SINGLE	OTHER	BLANTYRE	0	0	1	1
bas934	2017	M	16-25yrs	SINGLE	OTHER	BLANTYRE	0	0	1	1
bas935	2018	M	26-35yrs	SINGLE	STUDENT	BLANTYRE	0	0	3.7	3.7
bas935	2018	M	26-35yrs	SINGLE	STUDENT	BLANTYRE	0	0	3.7	3.7
bas936	2017	M	16-25yrs	SINGLE	STUDENT	BLANTYRE	0	0	2.1	2.1
bas936	2017	M	16-25yrs	SINGLE	STUDENT	BLANTYRE	0	0	2.1	2.1
bas937	2019	M	26-35yrs	SINGLE	OTHER	BLANTYRE	0	0	4.5	4.5
bas937	2019	M	26-35yrs	SINGLE	OTHER	BLANTYRE	0	0	4.5	4.5
bas938	2020	M	26-35yrs	SINGLE	OTHER	BLANTYRE	0	0	4	4
bas938	2020	M	26-35yrs	SINGLE	OTHER	BLANTYRE	0	0	4	4
bas939	2017	M	36-45+yrs	MARRIED	OTHER	BLANTYRE	1	0	2	2
bas939	2017	M	36-45+yrs	MARRIED	OTHER	BLANTYRE	1	0	2	2
bas940	2020	M	36-45+yrs	MARRIED	OTHER	BLANTYRE	0	0	5.6	5.6
bas940	2020	M	36-45+yrs	MARRIED	OTHER	BLANTYRE	0	0	5.6	5.6
bas941	2016	M	16-25yrs	SINGLE	STUDENT	BLANTYRE	0	0	0.9	0.9
bas941	2016	M	16-25yrs	SINGLE	STUDENT	BLANTYRE	0	0	0.9	0.9
bas942	2020	M	16-25yrs	SINGLE	STUDENT	BLANTYRE	0	0	4.6	4.6
bas942	2020	M	16-25yrs	SINGLE	STUDENT	BLANTYRE	0	0	4.6	4.6
bas943	2021	M	26-35yrs	SINGLE	STUDENT	BLANTYRE	0	0	3.7	3.7
bas943	2021	M	26-35yrs	SINGLE	STUDENT	BLANTYRE	0	0	3.7	3.7
bas944	2020	F	36-45+yrs	SINGLE	OTHER	BLANTYRE	0	0	5.6	5.6
bas944	2020	F	36-45+yrs	SINGLE	OTHER	BLANTYRE	0	0	5.6	5.6
bas945	2018	M	16-25yrs	SINGLE	STUDENT	BLANTYRE	0	0	3.9	3.9
bas945	2018	M	16-25yrs	SINGLE	STUDENT	BLANTYRE	0	0	3.9	3.9
bas946	2019	F	26-35yrs	SINGLE	STUDENT	BLANTYRE	1	0	3.6	5.5
bas946	2019	F	26-35yrs	SINGLE	STUDENT	BLANTYRE	1	0	3.6	5.5
bas947	2021	M	26-35yrs	SINGLE	OTHER	BLANTYRE	0	0	6.3	6.3
bas947	2021	M	26-35yrs	SINGLE	OTHER	BLANTYRE	0	0	6.3	6.3
bas948	2020	M	26-35yrs	SINGLE	STUDENT	BLANTYRE	0	0	0.9	0.9
bas948	2020	M	26-35yrs	SINGLE	STUDENT	BLANTYRE	0	0	0.9	0.9
bas949	2018	M	16-25yrs	SINGLE	STUDENT	BLANTYRE	0	0	0.8	0.8
bas949	2018	M	16-25yrs	SINGLE	STUDENT	BLANTYRE	0	0	0.8	0.8
bas950	2021	M	26-35yrs	MARRIED	OTHER	BLANTYRE	0	0	6	6
bas950	2021	M	26-35yrs	MARRIED	OTHER	BLANTYRE	0	0	6	6
bas951	2019	F	16-25yrs	SINGLE	STUDENT	BLANTYRE	0	0	3.4	3.4
bas951	2019	F	16-25yrs	SINGLE	STUDENT	BLANTYRE	0	0	3.4	3.4
bas952	2019	M	16-25yrs	SINGLE	STUDENT	BLANTYRE	0	0	4.4	4.4
bas952	2019	M	16-25yrs	SINGLE	STUDENT	BLANTYRE	0	0	4.4	4.4
bas953	2020	M	36-45+yrs	SINGLE	OTHER	BLANTYRE	0	0	5.2	5.2
bas953	2020	M	36-45+yrs	SINGLE	OTHER	BLANTYRE	0	0	5.2	5.2
bas954	2020	M	26-35yrs	SINGLE	STUDENT	BLANTYRE	0	0	5.4	5.4
bas954	2020	M	26-35yrs	SINGLE	STUDENT	BLANTYRE	0	0	5.4	5.4
bas955	2021	M	26-35yrs	SINGLE	OTHER	BLANTYRE	0	0	6.4	6.4
bas955	2021	M	26-35yrs	SINGLE	OTHER	BLANTYRE	0	0	6.4	6.4
bas956	2021	M	26-35yrs	SINGLE	STUDENT	BLANTYRE	0	0	3.6	3.6
bas956	2021	M	26-35yrs	SINGLE	STUDENT	BLANTYRE	0	0	3.6	3.6
bas957	2020	M	26-35yrs	SINGLE	OTHER	BLANTYRE	0	0	0.4	0.4
bas957	2020	M	26-35yrs	SINGLE	OTHER	BLANTYRE	0	0	0.4	0.4
bas958	2021	M	36-45+yrs	SINGLE	OTHER	BLANTYRE	0	0	1.1	1.1
bas958	2021	M	36-45+yrs	SINGLE	OTHER	BLANTYRE	0	0	1.1	1.1
bas959	2017	F	16-25yrs	SINGLE	STUDENT	BLANTYRE	0	0	1.4	1.4
bas959	2017	F	16-25yrs	SINGLE	STUDENT	BLANTYRE	0	0	1.4	1.4
bas960	2020	M	26-35yrs	SINGLE	STUDENT	BLANTYRE	0	0	5.1	5.1
bas960	2020	M	26-35yrs	SINGLE	STUDENT	BLANTYRE	0	0	5.1	5.1
bas961	2019	M	26-35yrs	MARRIED	OTHER	BLANTYRE	0	0	2.1	2.1
bas961	2019	M	26-35yrs	MARRIED	OTHER	BLANTYRE	0	0	2.1	2.1
bas962	2019	M	26-35yrs	MARRIED	STUDENT	BLANTYRE	0	0	4.5	4.5
bas962	2019	M	26-35yrs	MARRIED	STUDENT	BLANTYRE	0	0	4.5	4.5
bas963	2018	M	16-25yrs	SINGLE	STUDENT	BLANTYRE	0	0	3	3
bas963	2018	M	16-25yrs	SINGLE	STUDENT	BLANTYRE	0	0	3	3
bas964	2018	M	16-25yrs	SINGLE	STUDENT	BLANTYRE	0	0	3.7	3.7
bas964	2018	M	16-25yrs	SINGLE	STUDENT	BLANTYRE	0	0	3.7	3.7
bas965	2021	M	26-35yrs	SINGLE	STUDENT	BLANTYRE	0	0	6.5	6.5
bas965	2021	M	26-35yrs	SINGLE	STUDENT	BLANTYRE	0	0	6.5	6.5
bas966	2018	M	16-25yrs	SINGLE	STUDENT	BLANTYRE	0	0	3.6	3.6
bas966	2018	M	16-25yrs	SINGLE	STUDENT	BLANTYRE	0	0	3.6	3.6
bas967	2018	M	16-25yrs	SINGLE	OTHER	BLANTYRE	0	1	3.8	3.8
bas967	2018	M	16-25yrs	SINGLE	OTHER	BLANTYRE	0	1	3.8	3.8
bas968	2021	M	26-35yrs	SINGLE	STUDENT	BLANTYRE	0	0	6.6	6.6
bas968	2021	M	26-35yrs	SINGLE	STUDENT	BLANTYRE	0	0	6.6	6.6
bas969	2020	M	36-45+yrs	SINGLE	OTHER	BLANTYRE	0	0	5.3	5.3
bas969	2020	M	36-45+yrs	SINGLE	OTHER	BLANTYRE	0	0	5.3	5.3
bas970	2016	F	16-25yrs	SINGLE	STUDENT	BLANTYRE	0	0	0.7	0.7
bas970	2016	F	16-25yrs	SINGLE	STUDENT	BLANTYRE	0	0	0.7	0.7
bas971	2020	F	26-35yrs	SINGLE	STUDENT	BLANTYRE	0	0	2.8	2.8
bas971	2020	F	26-35yrs	SINGLE	STUDENT	BLANTYRE	0	0	2.8	2.8
bas972	2021	M	26-35yrs	SINGLE	STUDENT	BLANTYRE	0	0	6.2	6.2
bas972	2021	M	26-35yrs	SINGLE	STUDENT	BLANTYRE	0	0	6.2	6.2
bas973	2021	M	26-35yrs	SINGLE	OTHER	BLANTYRE	0	0	6.7	6.7
bas973	2021	M	26-35yrs	SINGLE	OTHER	BLANTYRE	0	0	6.7	6.7
bas974	2021	M	46+yrs	SINGLE	OTHER	BLANTYRE	0	0	6.2	6.2
bas974	2021	M	46+yrs	SINGLE	OTHER	BLANTYRE	0	0	6.2	6.2
bas975	2020	M	26-35yrs	MARRIED	OTHER	BLANTYRE	0	0	1.6	1.6
bas975	2020	M	26-35yrs	MARRIED	OTHER	BLANTYRE	0	0	1.6	1.6
bas976	2019	M	16-25yrs	SINGLE	OTHER	BLANTYRE	0	0	4.5	4.5
bas976	2019	M	16-25yrs	SINGLE	OTHER	BLANTYRE	0	0	4.5	4.5
bas977	2019	M	26-35yrs	SINGLE	OTHER	BLANTYRE	0	0	3.6	3.6
bas977	2019	M	26-35yrs	SINGLE	OTHER	BLANTYRE	0	0	3.6	3.6
bas978	2018	M	26-35yrs	SINGLE	OTHER	BLANTYRE	0	0	2.6	2.6
bas978	2018	M	26-35yrs	SINGLE	OTHER	BLANTYRE	0	0	2.6	2.6
bas979	2019	M	26-35yrs	SINGLE	OTHER	BLANTYRE	0	0	4.7	4.7
bas979	2019	M	26-35yrs	SINGLE	OTHER	BLANTYRE	0	0	4.7	4.7
bas980	2021	M	26-35yrs	SINGLE	OTHER	BLANTYRE	0	0	6.5	6.5
bas980	2021	M	26-35yrs	SINGLE	OTHER	BLANTYRE	0	0	6.5	6.5
bas981	2021	M	26-35yrs	SINGLE	OTHER	BLANTYRE	0	0	6	6
bas981	2021	M	26-35yrs	SINGLE	OTHER	BLANTYRE	0	0	6	6
bas982	2020	M	26-35yrs	SINGLE	STUDENT	BLANTYRE	0	0	5.4	5.4
bas982	2020	M	26-35yrs	SINGLE	STUDENT	BLANTYRE	0	0	5.4	5.4
bas983	2021	M	26-35yrs	SINGLE	OTHER	BLANTYRE	0	0	3.4	3.4
bas983	2021	M	26-35yrs	SINGLE	OTHER	BLANTYRE	0	0	3.4	3.4
bas984	2021	M	36-45+yrs	MARRIED	OTHER	BLANTYRE	0	0	6.5	6.5
bas984	2021	M	36-45+yrs	MARRIED	OTHER	BLANTYRE	0	0	6.5	6.5
bas985	2020	M	26-35yrs	SINGLE	STUDENT	BLANTYRE	0	0	4.6	4.6
bas985	2020	M	26-35yrs	SINGLE	STUDENT	BLANTYRE	0	0	4.6	4.6
bas986	2018	M	26-35yrs	SINGLE	OTHER	BLANTYRE	0	0	2.2	2.2
bas986	2018	M	26-35yrs	SINGLE	OTHER	BLANTYRE	0	0	2.2	2.2
bas987	2019	M	36-45+yrs	MARRIED	OTHER	BLANTYRE	0	0	1	1
bas987	2019	M	36-45+yrs	MARRIED	OTHER	BLANTYRE	0	0	1	1
bas988	2019	M	26-35yrs	SINGLE	STUDENT	BLANTYRE	0	0	3.4	3.4
bas988	2019	M	26-35yrs	SINGLE	STUDENT	BLANTYRE	0	0	3.4	3.4
bas989	2021	M	26-35yrs	SINGLE	STUDENT	BLANTYRE	0	0	2.9	2.9
bas989	2021	M	26-35yrs	SINGLE	STUDENT	BLANTYRE	0	0	2.9	2.9
bas990	2020	M	26-35yrs	SINGLE	STUDENT	BLANTYRE	0	0	3.4	3.4
bas990	2020	M	26-35yrs	SINGLE	STUDENT	BLANTYRE	0	0	3.4	3.4
bas991	2019	M	26-35yrs	SINGLE	STUDENT	BLANTYRE	0	0	0.4	0.4
bas991	2019	M	26-35yrs	SINGLE	STUDENT	BLANTYRE	0	0	0.4	0.4
bas992	2021	M	16-25yrs	SINGLE	OTHER	BLANTYRE	0	0	2.1	2.1
bas992	2021	M	16-25yrs	SINGLE	OTHER	BLANTYRE	0	0	2.1	2.1
bas993	2020	M	46+yrs	MARRIED	OTHER	BLANTYRE	0	0	5.8	5.8
bas993	2020	M	46+yrs	MARRIED	OTHER	BLANTYRE	0	0	5.8	5.8
bas994	2021	M	26-35yrs	SINGLE	OTHER	BLANTYRE	0	0	6.2	6.2
bas994	2021	M	26-35yrs	SINGLE	OTHER	BLANTYRE	0	0	6.2	6.2
bas995	2017	M	26-35yrs	SINGLE	STUDENT	BLANTYRE	0	0	2.1	2.1
bas995	2017	M	26-35yrs	SINGLE	STUDENT	BLANTYRE	0	0	2.1	2.1
bas996	2017	F	26-35yrs	SINGLE	OTHER	BLANTYRE	0	0	1.5	1.5
bas996	2017	F	26-35yrs	SINGLE	OTHER	BLANTYRE	0	0	1.5	1.5
bas997	2021	M	46+yrs	MARRIED	OTHER	BLANTYRE	0	0	6	6
bas997	2021	M	46+yrs	MARRIED	OTHER	BLANTYRE	0	0	6	6
bas998	2019	M	26-35yrs	SINGLE	STUDENT	BLANTYRE	0	0	3.8	3.8
bas998	2019	M	26-35yrs	SINGLE	STUDENT	BLANTYRE	0	0	3.8	3.8
bas999	2021	M	26-35yrs	SINGLE	STUDENT	BLANTYRE	0	0	6.3	6.3
bas999	2021	M	26-35yrs	SINGLE	STUDENT	BLANTYRE	0	0	6.3	6.3
bas1000	2018	M	16-25yrs	SINGLE	STUDENT	BLANTYRE	0	0	1	1
bas1000	2018	M	16-25yrs	SINGLE	STUDENT	BLANTYRE	0	0	1	1
bas1001	2019	M	26-35yrs	SINGLE	OTHER	BLANTYRE	0	0	4.8	4.8
[truncated: 5,657 more rows]
